# Supplementary material for: Open Source Drug Discovery with the Malaria Box Compound Collection for Neglected Diseases and Beyond
Source: PLoS Pathog. 2016 Jul 28;12(7):e1005763. doi: 10.1371/journal.ppat.1005763 (PMC4965013; doi:10.1371/journal.ppat.1005763)
Supplement: S1 Table — (Reference numbers refer to S1 Methods and Results references; Pink Headers signify data presented first in this paper data; Grey headers are published, submitted, or in press). Red shading means active and green means inactive and values are provided in each square. Favorable PK activities are scored green. (XLSX) [file ppat.1005763.s002.xlsx]

## Sheet: S1 Table Heat Map
SMILES of entire Compound	Structure of entire Compound	Classi-fication	MMV number	Matched Pairs R1_SMILES	Matched Pairs MPA_ID	Alternate cmpd ID	CHEMBLID	Structure of Scaffold Only	Order by Chemical Similarity	Pf ATP4 inhibitor activity Lehane/Kirk Ref. [4]	Translation Inhibitors (nl = 1.0, in vitro translation with P. falciparum lysate at 1 µM; [19])	Possible Mechanism(s) of Action (see also columns J, K, AF-AK, KM-KO) and Comments Below (note, most MoA screens are new data, see list in pink below below comments)	P. falciparum Dd2 asexual blood stages % inhibition at 10 µM Scynexis	P. falciparum 3D7 asexual blood stage % inhibition at 5µM (Image) V. Avery	P. falciparum 3D7 asexual blood stage EC50 nM 317cmpds (Image) V. Avery	P. falciparum K1 asexual blood stage EC50 nM (Image) V. Avery		P. falciparum Dd2 asexual blood stage EC50 nM Horrocks	P. falciparum FCR3 asexual blood stage EC50 nM (LDH activity) Horii	P. falciparum 3D7 asexual blood stage EC50 nM (Image) Ayong	P. falciparum HB3 asexual blood stage EC50 nM (Image) Ayong	P. falciparum Dd2 asexual blood stage EC50 nM (Image) Ayong	P. falciparum W2 asexual blood stage EC50 nM (Image) Ayong	P. falciparum K1 asexual blood stage EC50 nM (Image) Ayong	P. falciparum FCR3 asexual blood stage EC50 nM (Image) Ayong	P. falciparum HB3 early ring (ER) stage activity at 10µM drug (Legend at Bottom) Ayong	P. falciparum HB3 late ring (LR) stage activity at 10µM (Legend at Bottom) Ayong	P. falciparum HB3 trophozoite (T) stage activity at 10µM (Legend at Bottom) Ayong	P. falciparum HB3 schizont (S) stage activity at 10µM (Legend at Bottom) Ayong	P. falciparum HB3 merozoite stage activity at 10µM (Legend at Bottom) Ayong	P. falciparum HB3 viability <50% (6hpi, 36h) at 10uM Ayong	P. falciparum 3D7asexual blood stage (normal control, 2000 mg/l bicarb) EC50 nM (3H-hypoxanthine uptake) Poulsen/Andrews/Tonissen	P. falciparum 3D7asexual blood stage (reduced bicarb) EC50 nM (3H-hypoxanthine uptake) Significantly different from control marked in Red Poulsen/Andrews/Tonissen	P. falciparum 3D7 asexual blood stage (normal control, 5% O2) EC50 nM (3H-hypoxanthine uptake) Poulsen/Andrews/Tonissen	P. falciparum 3D7 asexual blood stage (1% O2) EC50 nM (3H-hypoxanthine uptake) Significantly different from control marked in Red Poulsen/Andrews/Tonissen	P. falciparum (W2) asexual growth: ratio w & wout 200µM IPP @ 5µM compound, DeRisi Ref. [54]	P. falciparum reversal of asexual growth inhibition (Dd2) by 200 mM IPP at 5 mM drug (anti-apicoplast) Cassera Ref. [55]	P. berghei Liver stage	P. berghei Liver stage infection rate rep1 at 50 µM (luciferase) Winzeler [58, 65]	P. berghei Liver stage infection rate rep2 at 50µM (luciferase) Winzeler [58, 65]	HepG2 toxicity rep 1 Liver stage activity Pberghei luciferase assay 50uM Winzeler [58, 65]	HepG2 toxicity rep 2 Liver stage activity P. berghei luciferase assay 50uM2 Winzeler [58, 65]	P. berghei Liver stage activity summary (50uM, tox >50% HepG2, weak >10%, active =<10%, NA not active) Winzeler [58, 65]	P. berghei Liver Stage % of control infection (Luciferase) 5µM K. Hanson	HepG2 toxicity score (% well occupied, +++ <0.25, ++ 0.25<x<0.5, + 0.5<x<0.75) K. Hanson	P. falciparum Gametocyte	P. falciparum gametocyte NF54-pfs16-GFP-luc early stage (I-III) luciferase % inhibition at 5µM Fidock/V. Avery Ref. [61]	P. falciparum gametocyte NF54-pfs16-GFP-luc early stage (I-III) luciferase % inhibition at 2.5µM Fidock/V. Avery Ref. [61]	P. falciparum gametocyte NF54-pfs16-GFP-luc early stage (I-III) luciferase % inhibition at 0.5µM Fidock/V. Avery Ref. [61]
CCN(CC)c1cc(C)c2cc(NC(=O)c3cccc(OC)c3)ccc2n1	Chemistry 401	Drug-like	MMV000498			SJ000059269	CHEMBL590686	scaffold Only	1		0.871423		8	97				2772		1804	2804	2447	2743	3534	4560	✖	✖	✖	o	o	o					1.1	O	MMV000498	-0.0374496	-0.057047	0.00453129	-0.0123973	tox	62.857		MMV000498	-3.80928	-18.261	-14.636
CCOC(=O)c1cnc2ccc(OC)cc2c1NCc3ccccc3	Chemistry 402	Probe-like	MMV665813			SJ000279506	CHEMBL603945	Chemistry 2	2		1.46848		55	97				4887				3319				o	o	S	o	o	o					0.715	O	MMV665813	-0.0321944	-0.0416794	-0.0152111		tox	65.5695		MMV665813	-8.02657	-9.805	-12.554
COc1cc2cc(C(=O)Nc3ccccc3)c(N)nc2cc1OC	Chemistry 403	Drug-like	MMV006767			GNF-Pf-3828;TCMDC-123992	CHEMBL530149	Chemistry 3	3		0.746628	Pf PKG (3.7C)	40	99	927			883.6		592.4	811.6	357.4	796.9	1494	930.5	LR	T,S	✖	o	o	o					1.03	O	MMV006767	0.267695	0.614094	0.81789	0.897663	NA	52.5778		MMV006767	19.2132	7.409	-7.017
CCN1CCN(CC1)c2cc(C)c3cc(NC(=O)c4ccc(OC)c(OC)c4)ccc3n2	Chemistry 404	Drug-like	MMV019074			TCMDC-123598	CHEMBL547269	Chemistry 4	4		0.942142		80	99	1860			1854		903.6	1501	1267	2954	1322	2608	✖	✖	o	o	o	o					0.831	O	MMV019074	-0.0374496	-0.0402685	0.0164281	-0.000765508	tox	105.387		MMV019074	-6.56142	-14.36	-12.797
COc1ccc(cc1OC)C(=O)Nc2ccc3nc(cc(C)c3c2)N4CCCCC4	Chemistry 405	Drug-like	MMV019758			TCMDC-124422	CHEMBL527620	Chemistry 5	5		0.982234		36	76				614.1		1600	3435	3294	4469			LR	✖	o	o	o	o					0.79	O	MMV019758	-0.0409172	-0.0402685	-0.00963993	-0.012099	tox	73.5458		MMV019758	-5.5951	-12.996	-7.124
CCCN(CCC)CC(O)COc1ccccc1C(=O)Nc2ccccc2	Chemistry 406	Drug-like	MMV006455			GNF-Pf-5523;TCMDC-125708	CHEMBL547476	Chemistry 6	6		0.806405	Respiratory target (yeast)	80	98	196	58.1		209		304.9	206.3	43.28	78.05	67.72	142.5	✖	✖	S	o	✖	o	315	347	281	169	0.855	O	MMV006455	0.163669	0.253356	1.08146	0.924307	weak	39.9035		MMV006455	92.0097	82.608	5.366
CCC(O)c1ccc(Br)cc1NC(=O)c2cccc(Cl)c2	Chemistry 407	Drug-like	MMV020654			TCMDC-125394	CHEMBL529919	Chemistry 7	7		0.852281	Pf PKG (2°C)	97	97	640.5	419		701.2	1332.22	602.5	767.1	301.4	101.9	152.6	461.6	✖	✖	o	o	✖	o					1	O	MMV020654	-0.0374496	-0.057047	-0.0093775	-0.0108066	tox	65.4979		MMV020654	81.6761	25.238	-10.08
Oc1ccc(Cl)cc1C(=O)Nc2cccc(c2)C(F)(F)F	Chemistry 408	Drug-like	MMV665807			SJ000010289	CHEMBL589733	Chemistry 8	8		0.864109		78	96				1088	3617.63	1179	888.3	669.6	615.9	618.7	675	LR	✖	o	o	✖	o					0.97	O	MMV665807	-0.0270469	-0.0318792	0.0212393	0.00529891	tox	6	+++	MMV665807	32.8624	9.006	-20.398
COc1cc(cc(OC)c1O)c2nc(c3ccc(Sc4ccccc4)cc3)c([nH]2)c5ccccc5	Chemistry 409	Probe-like	MMV007273	[*]Sc1ccccc1	MPA17	GNF-Pf-2782	CHEMBL578933	Chemistry 9	9		1.06682		79	97	350	976		734.5			448.1	560	456.4	339.8	324	LR	✖	✖	o	✖	o					1.07	O	MMV007273	-0.0128778	-0.023399	0.108578		tox	61.0694		MMV007273	78.504	74.126	-0.917
COc1cc(cc(OC)c1O)c2nc(c3ccccc3)c([nH]2)c4ccccc4	Chemistry 410	Probe-like	MMV020750	[*][H]	MPA17	TCMDC-125505	CHEMBL587104	Chemistry 10	10		0.911602	M1, M17 protease inhibitor (McGowan)	75	97	1180			1544		537.9	873.3	923	925.4	675.6	640.7	✖	✖	✖	o	o	o					1.03	O	MMV020750	-0.0321944	-0.0416794	-0.0193305		tox	76.7725		MMV020750	12.4375	5.065	-8.496
c1ccc(cc1)c2ccc(cc2)c3nc4ccccc4[nH]3	Chemistry 411	Drug-like	MMV665891			TCMDC-125494	CHEMBL529603	Chemistry 11	11		0.53127		85	95	1070			2001		373.1	273.5		155.6	252.9	211.4	✖	✖	S	o	o	o					1.5	O	MMV665891	-0.0339821	-0.0486577	0.610133	0.69883	active	5		MMV665891	-312.586	-310.203	-171.128
Cc1ccc2cc3c(N)c4c(C)ccc(C)c4nc3nc2c1	Chemistry 412	Probe-like	MMV666079			GNF-Pf-4791	CHEMBL583555	Chemistry 12	12		0.928882		104	62	1310			1445		284.2	217.1	166.6	266.5	245.4	213.1	o	o	o	o	o	o					1.1	O	MMV666079	-0.028975	-0.0380234	0.0270133		tox	88.2384		MMV666079	56.7898	-11.076	-15.747
CCN(CC)CCCNc1nc(nc2ccccc12)c3ccc(Cl)cc3	Chemistry 413	Drug-like	MMV665961			SJ000025534	CHEMBL602312	Chemistry 13	13		1.03468	Pf PKG (4.1C)	66	87				424.8		2193	2011	1090	1341	1613	1364	o	o	S	o	o	o					1.05	O	MMV665961	-0.0062416	-0.0318792	0.0498442	0.126885	tox	94.9095		MMV665961	20.2006	4.826	-5.116
CN(C)c1ccc(cc1)c2nc3cc(N)ccc3[nH]2	Chemistry 414	Drug-like	MMV666102			TCMDC-123859	CHEMBL582552	Chemistry 14	14		0.205657	PfA-M1 protease inhibitor (91% inh @ 100µM - PfA-M17: 77% inh @ 100µM) (Florent)	76	98				1239		2230	1700	2865	3087	2601	2689	✖	✖	✖	o	o	o					1.04	O	MMV666102	0.0319015	0.0604027	0.705745	0.673876	active	59.0067		MMV666102	35.2245	-22.162	-142.153
COc1cc(OC)cc(c1)C(=O)Nc2ccc(cc2)c3nc4ccccc4[nH]3	Chemistry 415	Drug-like	MMV019124	[*][H], [*]OC	MPA10, MPA 11	TCMDC-123658	CHEMBL536393	Chemistry 15	15		0.391409	Pf PKG (2.6C)	45	92	1089.5			521		267.2	575.9	564.1	562.3	723.1		o	T	S	o	o	✖					0.653	O	MMV019124	1.24208	1.41107	1.06869	1.01577	NA	66.6438	+	MMV019124	-5.38869	-6.697	-7.319
CCOc1cccc(c1)C(=O)Nc2ccc(cc2)c3nc4ccccc4[nH]3	Chemistry 416	Drug-like	MMV019202	[*]C	MPA11	TCMDC-123752	CHEMBL582420	Chemistry 16	16		0.77461	Pf PKG (2.9C)	16					1207		528.7	1794		3614	3848		✖	✖	S	o	o	✖					1.32	O	MMV019202	-0.00970916	0.00167785	0.238444	0.11595	tox	57.4007		MMV019202	-7.13849	-5.024	-7.517
COc1cccc(c1)C(=O)Nc2ccc(cc2)c3nc4ccccc4[nH]3	Chemistry 417	Drug-like	MMV019762	[*][H], [*][H]	MPA10, MPA11	TCMDC-124429	CHEMBL580654	Chemistry 17	17		0.710474	Pf PKG (2.5C)	49	83				831.5		3853	3297					o	T,S	o	o	o	o					0.765	O	MMV019762	1.9381	1.90702	1.15595		NA	69.6734	+	MMV019762	-42.7704	-40.624	-23.399
Clc1ccc(cc1Cl)C(=O)Nc2ccc(cc2)c3nc4ccccc4[nH]3	Chemistry 418	Probe-like	MMV665840			GNF-Pf-3147	CHEMBL580188	Chemistry 18	18		1.1372		28	71	838			1244		301.5	281.4	3699	2391	559.8	4532	T	S	✖	o	o	o					0.929	O	MMV665840	1.57109	1.66206	1.06738		NA	94.2795		MMV665840	3.98146	7.835	-11.315
COc1cc(cc(OC)c1OC)C(=O)Nc2ccc(cc2)c3nc4ccccc4[nH]3	Chemistry 419	Probe-like	MMV665898	[*]OC	MPA10	TCMDC-125796	CHEMBL527234	Chemistry 19	19		1.03514	Ld MAPK2 (4.8C)	36	63	1220			1671		347	904	311.4		458.8		T	T,S	S	o	o	o					0.652	O	MMV665898	0.00643888	-0.00877462	0.301162		tox	46.8271		MMV665898	-3.8873	-4.528	-15.945
CC(C)(C)C(=O)Nc1ccc(cc1)C(=O)Nc2cccc(c2)c3nc4ccccc4[nH]3	Chemistry 420	Drug-like	MMV665879			TCMDC-123720	CHEMBL586888	Chemistry 20	20		1.00799	Pf PKG (2.3C)	59	99				752.8		91.67	256.5	776	1049	260.2		✖	T	✖	o	✖	o					0.768	O	MMV665879	-0.0235794	-0.0318792	0.0128416	0.00430474	tox	54.8516	+++	MMV665879	-16.0721	-13.089	-19.238
O=C(Nc1cccc(c1)C(=O)Nc2cccc(c2)c3nc4ccccc4[nH]3)c5occc5	Chemistry 421	Drug-like	MMV665883			TCMDC-125185	CHEMBL580819	Chemistry 21	21		0.844202	Pf HDAC (enz 96.9 ±1.6% inhib), Pf HSP90 (12.7°C), cysteine protease inhbitor (enzymes cruzain, rhodesain), PfGAP50 - Factor H PPI inhibitor (SPR)	46	97	745			506.3		974.2	1449	3185	2607	127		LR	T	✖	o	✖	o					0.641	O	MMV665883	-0.00970916	-0.0151007	0.0280625	0.0142464	tox	49.5339		MMV665883	-8.97324	-5.678	-21.419
Brc1cccc(c1)C(=O)Nc2ccc(cc2)c3nc4cc5ccccc5cc4[nH]3	Chemistry 422	Probe-like	MMV019241			TCMDC-123806	CHEMBL587485	Chemistry 22	22		0.938533		74	93	450			659.3		415.9	503	1262	699	494.8	947.4	✖	T	S	o	✖	o					1.25	O	MMV019241	0.0869249	0.0899399	0.5887		active	102.755		MMV019241	8.90519	13.829	-8.148
Clc1ccc(cc1)C(=O)Nc2ccc(cc2)c3nc4cc(NC(=O)c5ccc(Cl)cc5)ccc4[nH]3	Chemistry 423	Probe-like	MMV006962			GNF-Pf-364	CHEMBL581475	Chemistry 23	23		1.30944		84					863.9		63.94	210.5	213.2	259.4	230.3	156.2	✖	✖	✖	o	✖	o					0.904	O	MMV006962	-0.0321944	-0.0343673	0.0430791		tox	34.6756	+++	MMV006962	86.3175	40.722	11.663
CCOC(=O)c1ccc2nc(cc(O)c2c1)c3ccccc3	Chemistry 424	Probe-like	MMV006457			GNF-Pf-4475	CHEMBL597855	Chemistry 24	24		1.06446	Mitochondrial electron transport chain (bc1 inhibitor)(Gamo)	82	96	118	600		719.8		74.8			76.41	74.76		✖	T	S	o	o	o					0.347	O	MMV006457	-0.0235794	-0.0402685	0.218499	0.175301	tox	11.4298	++	MMV006457	9.01943	16.821	3.138
CN(C)CCNc1cc(nc2ccccc12)c3ccccc3	Chemistry 425	Drug-like	MMV006704			GNF-Pf-2323	CHEMBL49055	Chemistry 25	25		0.860722	Diaminoquinazolines and pyrimidines reported in [Bioorg Med Chem Lett. 2010;20:228-31 & J. Med. Chem. 2014; 57:1014–1022]	75		4000			3653		1259	1408	2244	3589			o	S	o	o	o	o					1.02	O	MMV006704	0.0515111	0.0277863	0.0391656		tox	35.1048	++	MMV006704	28.0983	6.782	-1.641
CN(C)CCCNc1c2ccccc2nc3ccccc13	Chemistry 426	Probe-like	MMV000448			GNF-Pf-2110;TCMDC-124266;SJ000044378	CHEMBL124006	Chemistry 26	26		1.05341		73	95	235	1560		236.8		141.9	243.2	585.3	978.2	1286	592.7	✖	✖	S	o	✖	✖	190	594	360	59	0.756	O	MMV000448	-0.0339821	-0.057047	0.0315616	0.00470241	tox	2.40688	+++	MMV000448	94.5615	96.369	3.031
CC(C)CCNCC(O)Cn1c2ccccc2c3ccccc13	Chemistry 427	Probe-like	MMV006787	[*]CC(C)C, [*]CCC(C)C	MPA9	GNF-Pf-4600	CHEMBL1197737	Chemistry 27	27		1.11921	Similar to Aminoalcohol-Carbazole Series worked on by Merck-Serono (Molette J. et al. ACS Chem Lett 2013; 4:1037–1041)	88	97	473	210		906.6		570	328.2	258.9	75.82	88.43	183.5	LR	✖	S	o	o	o					0.925	O	MMV006787	-0.0257555	-0.0343673	0.0193923		tox	105.079		MMV006787	90.203	74.741	1.51
OC(CNC1CCCCC1)Cn2c3ccccc3c4ccccc24	Chemistry 428	Drug-like	MMV009063	[*]C1CCCCC1	MPA9	GNF-Pf-3683;TCMDC-124168	CHEMBL546162	Chemistry 28	28		0.906401		84	93	293	1170		277.9		438	261.4	268.6	81.98	91.64	167	LR	✖	S	✖	o	o					1.12	O	MMV009063	-0.0374496	-0.0486577	0.0141537	-0.00891768	tox	44.3337		MMV009063	18.7038	-0.784	-4.55
OC(CNC1CCCC1)Cn2c3ccccc3c4ccccc24	Chemistry 429	Drug-like	MMV000848	[*]C1CCCC1	MPA9	SJ000130653	CHEMBL590212	Chemistry 29	29		0.833623	Similar to Aminoalcohol-Carbazole Series worked on by Merck-Serono (Molette J. et al. ACS Chem Lett 2013; 4:1037–1041)	80	97	660	239		452.7		591.4	217.2	85.46	69.47	82.7	73.79	LR	✖	S	o	✖	o					1.15	O	MMV000848	-0.0305145	-0.0402685	0.0308618	0.00848024	tox	100.577		MMV000848	84.5644	54.688	-6.83
OC(CNCc1ccccc1)Cn2c3ccccc3c4ccccc24	Chemistry 430	Drug-like	MMV000839	[*]c1ccccc1, [*]Cc1ccccc1	MPA9	SJ000128054	CHEMBL1198288	Chemistry 30	30		0.655228	Similar to Aminoalcohol-Carbazole Series worked on by Merck-Serono (Molette J. et al. ACS Chem Lett 2013; 4:1037–1041)	90	95	1080	860		1096	716.89	951.8	429.1	130.3	68.22	172.7	172.7	LR	✖	o	o	✖	o					0.94	O	MMV000839	-0.0128778	-0.00146244	0.0114624		tox	103.813		MMV000839	48.2511	5.396	-11.748
n(CC(CNCCOC)O)(c1c2cc(Cl)cc1)c3c2cc(Cl)cc3	Chemistry 431	Drug-like	MMV019017	[*]COC	MPA2	TCMDC-123535	CHEMBL527730	Chemistry 31	31		0.844536	Similar to Aminoalcohol-Carbazole Series worked on by Merck-Serono (Molette J. et al. ACS Chem Lett 2013; 4:1037–1041)	100		1010			651.8	277.42	402.2	383	182.2	855.8	238.1	250.5	✖	✖	o	o	o	o					0.88	O	MMV019017	-0.0270469	-0.0151007	0.0329612	0.00599483	tox	113.426		MMV019017	101.996	87.088	43.869
c1(c(ccn2)NCCN(CC)CC)c2cc(cccc3)c3c1	Chemistry 432	Probe-like	MMV006303	[*]CN(CC)CC	MPA31	GNF-Pf-5177	CHEMBL1197590	Chemistry 32	32		0.972844		60		391			464.9		143.3	199.7	192.1	178.7	441.1	212.5	✖	✖	S	o	o	o					1.06	O	MMV006303	-0.0225361	-0.0343673	0.0136251		tox	94.4175		MMV006303	98.1297	95.981	64.634
CCN(CC)CCCNc1ccnc2cc3ccccc3cc12	Chemistry 433	Probe-like	MMV665783	[*]CCN(CC)CC	MPA31	GNF-Pf-5073	CHEMBL585983	Chemistry 33	33		0.917976		23	96				60.75		3451						✖	o	o	o	o	o					0.934	O	MMV665783	0.103022	0.0533789	0.683344		active	98.6719		MMV665783	-15.8363	-14.85	-13.289
CC(=CCN1CCC(CC1)C(=O)Nc2ccc(cc2)c3nc4ccccc4[nH]3)C	Chemistry 434	Drug-like	MMV665946			TCMDC-124613;SJ000218556	CHEMBL537071	Chemistry 34	34		0.924091		82	96	1160			1240		618.8	684.4	1156	1856	1722	1481	LR	T	✖	o	o	o					0.853	O	MMV665946	-0.00277405	-0.00671141	0.0201022	0.0145447	tox	98.083		MMV665946	-73.2637	-33.98	-18.587
OC(CNC1CCCCC1)Cn2c3ccc(I)cc3c4cc(I)ccc24	Chemistry 435	Probe-like	MMV665882			TCMDC-124074	CHEMBL588481	Chemistry 35	35		1.12264	Similar to Aminoalcohol-Carbazole Series worked on by Merck-Serono (Molette J. et al. ACS Chem Lett 2013; 4:1037–1041)	90	95	466	298		436.4	137.48							LR	T	S	o	✖	o					1.04	O	MMV665882	-0.0321944	-0.0380234	-0.00326466		tox	101.347		MMV665882	98.2492	80.242	-9.782
n(CC(CNCC1CCCO1)O)(c2c3cc(Cl)cc2)c4c3cc(Cl)cc4	Chemistry 436	Drug-like	MMV396736	[*]C1CCCO1	MPA2	NA	CHEMBL1738986	Chemistry 36	36		0.830861	Pf PMT (yeast)	80		1060			733.6	291.02		3094	3332		1826	1812	LR	T	o	o	o	o					0.873	O	MMV396736	-0.00970916	-0.00671141	0.0178278	0.00788374	tox	85.7839		MMV396736	52.0479	53.551	16.868
CC1CCCCC1NCC(O)Cn2c(C)c(C)c3ccccc23	Chemistry 437	Drug-like	MMV665806			SJ000113184	CHEMBL606531	Chemistry 37	37		0.947826		94	86	769	438		483.5		411.2	245.4	150.5	77.99	77.88	139.4	LR	T	o	o	o	o					0.965	O	MMV665806	0.101253	0.0771812	0.687287	0.523856	active	95.7434		MMV665806	69.3448	51.725	-6.715
OC(Cn1nnc2ccccc12)Cn3c4ccc(Br)cc4c5cc(Br)ccc35	Chemistry 438	Probe-like	MMV666025			GNF-Pf-3204	CHEMBL581874	Chemistry 38	38	YES	1.12552		99	96	1260	1230		2028		463.8	465.6	198.5	335.4	353.9	238.1	✖	✖	S	✖	o	o					0.953	O	MMV666025	0.00643888	0.0314424	0.563674		active	96.4298		MMV666025	14.5905	13.456	-3.16
CCOc1ccc(Nc2c3ccccc3nc4ccccc24)cc1	Chemistry 439	Probe-like	MMV000304	[*]OCC	MPA7	SJ000026232	CHEMBL1198307	Chemistry 39	39		0.939042	Pf PMT (yeast)	97	97	1060			1668		612.1	663.4	373.7	689.6	528.8	451.4	LR	T	o	o	✖	o					1	O	MMV000304	-0.0354139	-0.0416794	-0.0190215		tox	10.4474	+++	MMV000304	31.2537	5.759	-11.148
CN1CCN(CC1)c2ccc(Nc3c4ccccc4nc5ccccc35)cc2	Chemistry 440	Probe-like	MMV006172	[*]N1CCN(C)CC1	MPA7	GNF-Pf-3427;TCMDC-123912	CHEMBL106525	Chemistry 40	40		0.84053		87	97	141.5	487		1596		41.55	101.2	210.6	141.6	294.6	92.4	LR	✖	o	✖	o	o	98	269	117	76	0.8	O	MMV006172	-0.0409172	-0.057047	0.0315616	0.0144452	tox	15.334	+++	MMV006172	95.1107	97.025	-1.298
c1(Nc(cc2)ccc2N(CC3)CCN3C)c4c(ccc(OC)c4)ncc1C(OCC)=O	Chemistry 441	Probe-like	MMV000704			GNF-Pf-264;SJ000111745	CHEMBL582478	Chemistry 41	41		1.3729	Pf PMT (yeast)	98		1100			769.1		159.4	599.2	147.5	206.4	528.9	219	LR	T	✖	✖	o	o					0.967	O	MMV000704	-0.00643888	-0.023399	0.0338104		tox	72.2839		MMV000704	97.3223	94.579	35.705
Cc1ccc2nc(C)cc(Nc3cccc(c3)C(F)(F)F)c2c1	Chemistry 442	Probe-like	MMV000326			SJ000029230	CHEMBL1197847	Chemistry 42	42		1.11949		85	98	1170			1393		1174	1536	600	776.3	1478	1607	LR	T	S	✖	o	o					0.875	O	MMV000326	-0.0257555	-0.0343673	-0.00182286		tox	6.39323	++	MMV000326	24.3468	11.809	-8.976
CCOC(=O)c1cnc2c(C)cccc2c1Nc3ccc(cc3)C(=O)C	Chemistry 443	Probe-like	MMV006250			GNF-Pf-5409	CHEMBL586178	Chemistry 43	43		0.967895	ETC mitochondrial inhibition (Pyrimidine Biosynthesis (DHODH inhibitor)) (Gamo)	82	94	314	712		684		115.9	123.9	96.64	102.7	178.6	127.8	LR	T	✖	o	o	o					1.3	O	MMV006250	0.1159	0.0899399	0.818874		weak	94.5072		MMV006250	1.87001	4.746	-11.189
CCOc1ccc2nc(C)cc(Nc3ccc(Br)cc3)c2c1	Chemistry 444	Probe-like	MMV006522			GNF-Pf-2807	CHEMBL601122	Chemistry 44	44		1.22557		77		480			791.3		49.73	155	225.4	243.2	172.8	175	LR	✖	S	o	o	o					1.04	O	MMV006522	-0.0193166	-0.0380234	0.0122862		tox	4.48016	+++	MMV006522	61.5905	77.025	22.81
CCOc1ccc2nc(C)cc(Nc3ccc(cc3)N(C)C)c2c1	Chemistry 445	Probe-like	MMV007020			GNF-Pf-2277	CHEMBL1197593	Chemistry 45	45		1.10294		65		4000			997.7		445.9	859.1	616.8	836.8	1049	1112	o	T,S	o	o	o	o					1.13	O	MMV007020	0.00321944	-0.0124307	0.0296909		tox	15.0557		MMV007020	40.252	22.374	12.304
CCOc1ccc(Nc2ccnc3cc(Cl)ccc23)cc1	Chemistry 446	Probe-like	MMV007285			GNF-Pf-3801	CHEMBL597444	Chemistry 46	46		0.945877		63		4000			768.3		310.8	648.3	287.2	628.9	827.6	630.6	T	T,S	S	o	o	o					0.883	O	MMV007285	0.122339	0.0862838	0.841428		weak	52.2288		MMV007285	37.4293	13.102	-3.479
COc1ccc2nc(C)cc(Nc3ccc(Cl)cc3)c2c1	Chemistry 447	Drug-like	MMV007875	[*]c1ccc(cc1)Cl	MPA27	GNF-Pf-376;TCMDC-124236	CHEMBL528533	Chemistry 47	47		0.967877		85		2000			1181		485.5	1417	4110	1542		3257	LR	✖	✖	o	o	o					0.819	O	MMV007875	0.00762862	-0.00671141	0.0521186	0.0132522	tox	13.4816	+	MMV007875	28.8409	12.77	6.129
COc1ccc2nc(C)cc(Nc3cccc(O)c3)c2c1	Chemistry 448	Drug-like	MMV008212	[*]c1cccc(c1)O	MPA27	GNF-Pf-4202	CHEMBL1187888	Chemistry 48	48		1.01269		64	98	969			941.4		478.9	739.6	692.5	2078		1531	LR	✖	S	o	o	o					1.19	O	MMV008212	0.00965832	-0.023399	0.0081668		tox	51.879		MMV008212	26.0951	16.945	-5.379
CCOC(=O)c1cnc2c(C)cc(C)cc2c1Nc3ccc(OC)c(OC)c3	Chemistry 449	Probe-like	MMV008294			GNF-Pf-4341	CHEMBL604323	Chemistry 49	49		0.927638	ETC mitochondrial inhibition (Pyrimidine Biosynthesis (DHODH inhibitor)) (Gamo)	78	96	232			538.5				57.12				✖	T	✖	o	o	o	>2000	>2000	>1000	>1000	1.12	O	MMV008294	0.992415	1	0.983046	1.01855	NA	96.8083		MMV008294	1.69778	-0.142	-9.825
c1(cc(C)nc(ccc(OC)c2)c12)Nc3ccccc3O	Chemistry 450	Drug-like	MMV274073	[*]c1ccccc1O	MPA27	NA	CHEMBL1740701	Chemistry 50	50		0.917559		60		686			1099		282.4	523		1102			✖	✖	✖	o	o	o					0.771	O	MMV274073	0.000693511	0.00167785	0.406662	0.11764	tox	60.1091		MMV274073	43.5191	10.79	2.399
CCCCOC(=O)c1ccc(Nc2cc(C)nc3ccc(OC)cc23)cc1	Chemistry 451	Probe-like	MMV665797			TCMDC-124192	CHEMBL548374	Chemistry 51	51		0.884143		99	96	584	2140		2157		225.4	554.7	621.9	819.3	644.8	593.9	LR	T,S	S	o	✖	o					1.13	O	MMV665797	0.00321944	-0.00877462	0.0488463		tox	27.279		MMV665797	69.2386	9.186	-9.249
C1CN(CCO1)c2ccc(Nc3ccnc4cc5ccccc5cc34)cc2	Chemistry 452	Probe-like	MMV006861			GNF-Pf-5288	CHEMBL582666	Chemistry 52	52		0.878011	Respiratory target (yeast)	81	97	251	516		586.7		66.04	219.2	585.3	213.2	250.7	195	✖	T,S	✖	✖	o	o	1.44	>1	>1	>1	0.793	O	MMV006861	-0.0270469	-0.0486577	0.224535	0.00738666	tox	98.1714		MMV006861	6.54086	-2.458	-7.515
CCc1ccc(Nc2cc(C)c3ccc(O)cc3n2)cc1	Chemistry 453	Probe-like	MMV000570			SJ000077572	CHEMBL1197885	Chemistry 53	53		0.898748	Pf PMT (yeast)	80	98	194	16.1		316.1	76.73	311.9	274	634.3	87.66	121.4	172.8	✖	✖	✖	o	o	o	171	127	165	150	0.787	O	MMV000570	-0.0270469	-0.0486577	0.0194023	-0.000268425	tox	97.5756		MMV000570	88.3362	28.247	-14.753
Cc1cc(Nc2ccc(OCc3ccccc3)cc2)nc4cc(O)ccc14	Chemistry 454	Probe-like	MMV007181			GNF-Pf-5460	CHEMBL577014	Chemistry 54	54		1.09399		91	96	684	520		296.5	127.26	197.4	175.6	224	43.82		80.83	✖	T	S	o	✖	o					0.803	O	MMV007181	-0.0257555	-0.0343673	0.0242326		tox	95.003		MMV007181	93.4198	21.257	-11.777
Cc1cc(NCCN2CCCCC2)c3ccc4ccccc4c3n1	Chemistry 455	Probe-like	MMV006203			GNF-Pf-4431	CHEMBL494669	Chemistry 55	55		0.730686		84	99	300	569		308.9		118.7	108.3	401.6	267.9	357.3	294.8	LR	✖	S	o	o	o	127	219	489	132	0.887	O	MMV006203	0.0145637	-0.00671141	0.0669897	0.0462586	tox	62.2573		MMV006203	88.3033	38.064	-9.304
CCOc1ccc(cc1)C2N(C)c3ccccc3N2C	Chemistry 456	Drug-like	MMV075490	[*]C	MPA45	GNF-Pf-2450;SJ000001130	CHEMBL579294	Chemistry 56	56		0.802299	Ld MAPK2 (2.5C)	49	72	941			904.2				511.1	881.9			o	o	o	o	o	o					0.837	O	MMV075490	-0.0270469	-0.0234899	0.119913	0.105411	tox	31.1094	+	MMV075490	29.5142	22.993	3.426
COc1ccc(cc1)C2N(C)c3ccccc3N2C	Chemistry 457	Drug-like	MMV666075	[*][H]	MPA45	SJ000001128	CHEMBL590680	Chemistry 57	57		1.19521		38	91				1100			1535			1740		o	o	o	o	o	✖					0.874	O	MMV666075	-0.0062416	0.0184564	0.231796	0.157307	tox	43.5661		MMV666075	8.88703	-1.827	-13.348
CN1C(N(C)c2ccccc12)c3ccc4OCOc4c3	Chemistry 458	Drug-like	MMV666009			GNF-Pf-420	CHEMBL602409	Chemistry 58	58		0.856932		61	89	994			1146		1507		1226				o	o	✖	o	o	✖					0.756	O	MMV666009	-0.0201118	-0.0486577	0.183771	0.189717	tox	50.6523		MMV666009	70.2194	22.093	-9.431
Cc1ccc(F)cc1NC(=O)c2cc(Cl)ccc2Nc3ccccc3	Chemistry 459	Probe-like	MMV007275			GNF-Pf-5304	CHEMBL600706	Chemistry 59	59	YES	1.06482		80	99	539	507		558		151.6	332.3	220.1	341.1	322.8	228.5	✖	✖	✖	✖	o	o					1.05	O	MMV007275	0.254336	0.309305	1.08211		weak	123.918		MMV007275	54.3813	45.801	1.93
CCCCN(CCCC)S(=O)(=O)c1ccc(NC(=O)c2occc2)cc1	Chemistry 460	Drug-like	MMV007881			GNF-Pf-3825	CHEMBL611070	Chemistry 60	60		0.971034		81	78				1155		603.4	639.9	600.2	229.2	3507	391.4	LR	T	o	o	o	o					0.865	O	MMV007881	0.0160972	0.0131619	0.0528628		tox	56.0998		MMV007881	7.04077	0.943	-4.746
CCN(CC)c1ccc(NC(=O)c2cccs2)cc1	Chemistry 461	Drug-like	MMV009060			GNF-Pf-4077	CHEMBL584676	Chemistry 61	61		0.786551		81	88				513.9		1116	936.1	402.6	352.8	1033	666.6	✖	T	✖	o	o	o					1	O	MMV009060	-0.0131767	-0.0234899	0.927236	0.838709	active	11.3772		MMV009060	-199.994	-158.301	-95.66
Clc1cc(NC(=O)c2oc(Br)cc2)ccc1N3CCCCC3	Chemistry 462	Drug-like	MMV019700			TCMDC-124350	CHEMBL588155	Chemistry 62	62		0.64969		95	96	735	1450		559.2	1091.29	320.1	255.2	141.7	118.8	519.8	140.6	LR	T	S	o	o	o					0.878	O	MMV019700	-0.0374496	-0.057047	0.0254382	0.00967324	tox	36.0237		MMV019700	-127.916	-102.954	-18.621
COc1ccc(cc1)C(=O)Nc2ccc(Cl)cc2C(=O)Nc3ccncc3	Chemistry 463	Drug-like	MMV665799			TCMDC-123739	CHEMBL580876	Chemistry 63	63		0.909537	PfAldolase-PfTRAP PPI inihibitor (SPR)	73	74				810.5		3126	1229			1373	2426	o	T	o	o	o	o					0.81	O	MMV665799	0.333579	0.614094	1.08198	1.10375	weak	90.0121		MMV665799	-11.4805	-7.009	-13.899
Clc1ccc(C(=O)Nc2ccc(Cl)cc2C(=O)Nc3ccncc3)c(Cl)c1	Chemistry 464	Drug-like	MMV666057			TCMDC-125853	CHEMBL589060	Chemistry 64	64		0.709305	PfGAP50 - Factor H PPI inhibitor (SPR)	76	96				866.2		1154	1381	781.4	3068	2209	1774	LR	✖	✖	o	o	o					0.748	O	MMV666057	-0.0062416	-0.0234899	0.217275	0.0551067	tox	77.7183		MMV666057	2.98288	3.383	-6.845
Clc1ccc(Cl)c(c1)c2oc(cc2)C(=O)Nc3ccc(CN4CCOCC4)cc3	Chemistry 465	Drug-like	MMV020651			TCMDC-125390	CHEMBL549216	Chemistry 65	65		0.956048		38	97	1945			1739		647.3	1029	961.3	1325		1343	✖	o	o	o	o	o					0.905	O	MMV020651	0.000693511	0.0100671	0.0610413	0.0376093	tox	72.9102		MMV020651	9.00305	0.451	-1.778
Brc1ccc(cc1)c2oc(cc2)C(=O)Nc3ccc(CN4CCOCC4)cc3	Chemistry 466	Drug-like	MMV665901			TCMDC-123781	CHEMBL581194	Chemistry 66	66		0.793331		-4	59	1360			957.5		1386						o	S	o	o	o	o					0.652	O	MMV665901	-0.0409172	-0.057047	-0.0140138	-0.0157774	tox	63		MMV665901	-3.16199	-10.49	-11.765
Oc1ccccc1NC(=O)c2oc(cc2)c3ccc(Cl)cc3Cl	Chemistry 467	Drug-like	MMV665948			SJ000159330	CHEMBL591147	Chemistry 67	67		0.940457		84	96				2992		1180	1559	2490	825.4	848.9	2203	✖	✖	o	o	✖	o					0.841	O	MMV665948	0.916128	1.61242	0.846757	1.07025	NA	97.7673		MMV665948	78.4398	17.636	-17.197
CCN(Cc1ccccc1)C2CCN(Cc3cc(Br)ccc3O)CC2	Chemistry 468	Drug-like	MMV019127			TCMDC-123661	CHEMBL525133	Chemistry 68	68		0.909657	Pf PKG (12.4C)	87	97	625	187		603.2		130.9	82.9	151.4			69.16	LR	T	S	✖	o	o					0.97	O	MMV019127	-0.0235794	-0.0402685	0.178173	0.140108	tox	79.6626		MMV019127	79.8734	69.274	-2.969
Cc1[nH]c(cc1C(=O)NC2CCN(Cc3ccccc3)CC2)c4ccc(F)cc4	Chemistry 469	Drug-like	MMV019738			TCMDC-124396	CHEMBL532560	Chemistry 69	69		1.12798		85	99	771			1672		623.6	1113	1359	1283	2391	1684	✖	T,S	S	o	o	o					0.891	O	MMV019738	-0.0270469	-0.0151007	0.0345358	0.0217027	tox	58.0895		MMV019738	17.1297	9.436	-7.772
COc1cccc(O)c1CN2CCC3(CCCN(Cc4ccc(F)cc4)C3)C2	Chemistry 470	Drug-like	MMV666061			TCMDC-124635	CHEMBL525519	Chemistry 70	70		0.971577		81	97	530	375		501.8		1600	844.1	485	150.3	236.6	432.3	LR	✖	o	o	✖	o					0.833	O	MMV666061	-0.0270469	-0.0318792	0.0345358	0.0115622	tox	73.4112		MMV666061	86.425	44.777	-9.235
Oc1ccccc1CN2CCC3(CCCN(Cc4ccccc4F)C3)C2	Chemistry 471	Drug-like	MMV666116			TCMDC-124620	CHEMBL524930	Chemistry 71	71		0.68546		90	96	548	268		646.7		362	259.6	534	87.58	107.8	153.7	LR	T	S	✖	o	o					0.966	O	MMV666116	0.0180313	0.00167785	0.264862	0.142693	tox	98		MMV666116	81.2196	86.77	-5.595
FC(F)(F)c1cccc(CNC2CCN(CCc3ccccc3)CC2)c1	Chemistry 472	Drug-like	MMV665979			GNF-Pf-1686	CHEMBL580140	Chemistry 72	72		0.909983		74	99	685			490.3		418.2	1056	712.7	1243	1172	1380	LR	T,S	S	o	o	o					0.934	O	MMV665979	-0.0131767	0.0100671	0.0148535	0.0119598	tox	90.0412		MMV665979	0.245994	7.098	-11.664
Clc1ccc2nc(cc(C(=O)NC3CCN(Cc4ccccc4)CC3)c2c1)c5ccncc5	Chemistry 473	Drug-like	MMV020275	[*]c1ccncc1	MPA3	TCMDC-124995	CHEMBL529348	Chemistry 73	73		1.00527	Pf PKG (3C)	37	92	1020			1480					4595			✖	o	o	o	o	o					0.775	O	MMV020275	0.479216	0.614094	0.108629	0.0935809	tox	82.1779		MMV020275	8.29365	-3.137	-5.315
Clc1ccc2nc(cc(C(=O)NC3CCN(Cc4ccccc4)CC3)c2c1)c5cccnc5	Chemistry 474	Drug-like	MMV020490	[*]c1cccnc1	MPA3	TCMDC-125223	CHEMBL581187	Chemistry 74	74		0.935072	Ld MAPK2 (2.4C)	39	91	1010			1225								✖	o	o	o	o	o					0.718	O	MMV020490	0.0492393	0.0939597	0.996167	1.00245	active	90.8717		MMV020490	-2.99583	-14.538	-13.628
COc1ccc(CNC2CCN(CC2)c3ccc(NC(=O)c4cccc(Cl)c4)cc3)cc1OC	Chemistry 475	Drug-like	MMV666067			TCMDC-124658	CHEMBL548901	Chemistry 75	75		0.953592		64	98	663	1610		1188		477.2	906.1	617.5	933.3	1172	931.5	✖	T,S	✖	o	✖	o					1.15	O	MMV666067	-0.0201118	0.0100671	0.0192274	0.0123575	tox	28.0519		MMV666067	-27.6496	-12.432	-18.22
FC(F)(F)c1cccc(CNC2CCN(CC2)c3ccc(cc3)C(=O)NC4CCCC4)c1	Chemistry 476	Drug-like	MMV666070			TCMDC-124644	CHEMBL535556	Chemistry 76	76		1.13777		80	96				468		1664	2429	275.7	591	703.6	1131	✖	T,S	✖	o	✖	o					0.8	O	MMV666070	0.0249664	0.0352349	1.1133	0.915657	active	37.1412		MMV666070	18.4378	18.851	-10.598
n1(c2c(cccc2)n3)c3c4c(cccc4)NC1(C)c5ccccc5	Chemistry 477	Drug-like	MMV396715	[*][H]	MPA15	NA	CHEMBL2028057	Chemistry 77	77	YES	0.992435		89		1730			262.8	393.95	222.9	253.9	243.3	299.8	463.8	214.9	✖	✖	✖	o	✖	o					1.06	O	MMV396715	-0.0409172	-0.057047	0.0138913	-0.0176663	tox	104.015		MMV396715	72.0612	39.124	4.81
n1(c2c(cccc2)n3)c3c4c(cccc4)NC1(C)c5cccc(OC)c5	Chemistry 478	Drug-like	MMV396719	[*]OC	MPA15	NA	CHEMBL2028059	Chemistry 78	78	YES	0.877242	Pf HSP90 (13.7ºC)	93		1150			1406	388.08	153.1	168.4	109.4	153.8	334.5	134.7	LR	✖	✖	o	✖	o					1.16	O	MMV396719	-0.0374496	-0.057047	0.0296371	0.00291291	tox	108.501		MMV396719	43.5027	11.354	-14.986
C12(Nc(cccc3)c3c4n1c5c(cccc5)n4)C(=O)Nc(ccc(OC)c6)c26	Chemistry 479	Drug-like	MMV396749			NA	CHEMBL1545915	Chemistry 79	79	YES	1.02079	Spriroindolone, similar to KAE-609 clinical candidate thought to act via PfATP4	86		928			239.4			74.07	76.04	76.32	162	68.58	✖	✖	S	o	✖	o					0.967	O	MMV396749	-0.0166443	-0.0151007	0.118951	0.0575921	tox	103.379		MMV396749	82.0583	66.32	32.601
COc1ccc(cc1)c2nc3cc(Cc4ccc5[nH]c(nc5c4)c6ccc(OC)cc6)ccc3[nH]2	Chemistry 480	Probe-like	MMV007384			GNF-Pf-812	CHEMBL596852	Chemistry 80	80		0.873891	Pf HSP90 (15.2C), Pf PMT (yeast), Pf Deoxyhypusine-hydrolase (enzyme, Fe chelator), cysteine protease inhibitor (enzymes cruzain/rhodesain)	67	98	176.5	772		715.3		145.7	247.9	322.1	286.5	243.8	165.3	LR	✖	o	o	✖	o	>1000	>1000	>1000	>1000	1.39	O	MMV007384	-0.0409172	-0.0486577	0.0401343	0.00778433	tox	3.68522	+++	MMV007384	97.6635	83.204	-0.907
Nc1ccc(cc1)c2nc3cc(Cc4ccc5[nH]c(nc5c4)c6ccc(N)cc6)ccc3[nH]2	Chemistry 481	Probe-like	MMV665943			GNF-Pf-4694;TCMDC-123486;SJ000110765	CHEMBL548209	Chemistry 81	81		0.926787	Cysteine protease (enzyme cruzain, rhodesain)	103	96	1420	1290		1818		92.75	120	79.81	113	136.7	74.79	LR	✖	o	o	✖	o					1.33	O	MMV665943	-0.0321944	-0.0416794	0.00548916		tox	23.5615	+++	MMV665943	39.5935	4.956	-12.382
Nc1ccc(cc1)c2nc3cc(Oc4ccc(Oc5ccc6[nH]c(nc6c5)c7ccc(N)cc7)cc4)ccc3[nH]2	Chemistry 482	Probe-like	MMV011895			GNF-Pf-3264	CHEMBL582072	Chemistry 82	82		0.988008		117	97	842			315.1		160.7	142.3	61.07	161.5	149.7	121.4	LR	✖	✖	✖	o	✖					1.14	O	MMV011895	0.0193166	0.00584975	0.028764		tox	21.0567	+++	MMV011895	94.2872	47.678	-5.174
CCOC(=O)c1c(NC(=O)c2ccccc2)sc3c(O)c(CN(CC)CC)ccc13	Chemistry 483	Probe-like	MMV665831			GNF-Pf-5629;TCMDC-124066	CHEMBL535079	Chemistry 83	83		0.830667		85	98	205	114		127.2			79					LR	T	S	✖	o	o			>1000	>1000	0.859	O	MMV665831	0.0353691	0.295302	0.734612	0.656975	weak	73.5911		MMV665831	91.7071	92.144	-6.538
n1c(NCCO)c2c(cccc2)nc1Nc(ccc(C)c3C)c3	Chemistry 484	Drug-like	MMV001038			GNF-Pf-2941;SJ000200944	CHEMBL602413	Chemistry 84	84		0.921049		54		428			986.6		453	495.4	44.37	368.7	584.5	608.4	✖	✖	o	o	o	o	186	325	238	219	0.803	O	MMV001038	-0.0201118	-0.0234899	0.0576297	0.0389017	tox	14.6471		MMV001038	84.2241	78.975	17.981
OCCNc1nc(Nc2ccc(Cl)c(Cl)c2)nc3ccccc13	Chemistry 485	Probe-like	MMV001041			GNF-Pf-3259;SJ000201788	CHEMBL581860	Chemistry 85	85		0.845062		100		590			418.7	274.46	227.1	328.9	633	ND	466.1	319.9	LR	✖	o	o	o	o					1.06	O	MMV001041	0.0128778	-0.00877462	0.0210401		tox	11.8089		MMV001041	92.9912	88.211	47.521
Cc1ccc(Nc2nc(N)c3ccccc3n2)cc1Cl	Chemistry 486	Probe-like	MMV011522			GNF-Pf-1374;SJ000201287	CHEMBL587892	Chemistry 86	86		0.627675	Ld MAPK2 (4C)	85		4000			1105		484	640.7	209	649.4	718	775.6	LR	✖	S	o	o	o					0.921	O	MMV011522	0.00321944	0.00950584	0.0320596		tox	8.09361	+	MMV011522	35.241	-154.333	-357.217
n1c(NCCO)c2c(cccc2)nc1Nc3cccc(OC)c3	Chemistry 487	Drug-like	MMV011944	[*]NCCO	MPA34	GNF-Pf-3383;TCMDC-124573	CHEMBL529142	Chemistry 87	87		0.986201	Pf PKG (2C)	86		854			885.4		1598	853.6			1650	1196	✖	✖	✖	o	o	o					0.73	O	MMV011944	-0.0339821	-0.057047	0.00321914	-0.0115025	tox	15.0968		MMV011944	50.1071	14.528	8.554
Cc1cccc(Nc2nc(N)c3ccccc3n2)c1	Chemistry 488	Drug-like	MMV019110	[*]C, [*]C	MPA1, MPA 33	TCMDC-123639	CHEMBL532769	Chemistry 88	88		0.76173		84		400			3500		1301	2710	165.3	863.6		5418	o	o	o	o	o	o	283	332	299	230	0.928	O	MMV019110	0.0145637	0.0184564	0.0838727	0.0795632	tox	16.9637		MMV019110	-174.799	-192.207	-116.833
COc1cccc(Nc2nc(N)c3ccccc3n2)c1	Chemistry 489	Probe-like	MMV019199	[*]OC, [*][N]	MPA1, MPA34	TCMDC-123746	CHEMBL546751	Chemistry 89	89		0.471731		77		4000			3108			2091	203.6	1706			LR	T	✖	✖	o	o					0.981	O	MMV019199	0.0193166	0.0131619	0.11692		tox	14.4023		MMV019199	-169.712	-243.204	-220.119
n1c(N)c2c(cccc2)nc1Nc3cccc(F)c3	Chemistry 490	Probe-like	MMV080034	[*]F, [*]F	MPA1, MPA33	NA	CHEMBL1623028	Chemistry 90	90		1.50183		88		1000	825		2366		2286	2373	2808	2604	2582	2521	LR	✖	S	✖	o	o					1.18	O	MMV080034	-0.0160972	-0.0270551	0.181596		tox	30.0958		MMV080034	-169.548	-108.757	-46.769
n1c(NCc2ccccc2)c3c(cccc3)nc1Nc(cc4)ccc4OC	Chemistry 491	Drug-like	MMV000963	[*]OC	MPA41	GNF-Pf-3570;SJ000171111	CHEMBL598279	Chemistry 91	91		0.833394	Pf PKG (2.4C)	85		589			90.59	204.44	732.6	119.6		62.67	239	87.22	LR	✖	S	o	o	o					1.09	O	MMV000963	-0.0339821	-0.057047	0.00741803	-0.000864925	tox	3.42221	+++	MMV000963	96.089	76.755	53.785
C(Nc1nc(Nc2ccccc2)nc3ccccc13)c4ccccc4	Chemistry 492	Probe-like	MMV006169	[*][H]	MPA41	GNF-Pf-4180	CHEMBL597248	Chemistry 92	92		0.973789	Cysteine protease inhbitor (enzymes cruzain, rhodesain), diaminoquinazolines and pyrimidines reported in [Bioorg Med Chem Lett. 2010;20:228-31 & J. Med. Chem. 2014; 57:1014–1022]	96		776			897.4	430.16	76.43	143.1	146.1	128.7	161.2	156.5	LR	✖	o	o	✖	o					1	O	MMV006169	-0.028975	-0.0416794	-0.0143872		tox	5.49455	+++	MMV006169	94.5037	84.441	45.672
c1(N(CC2)CCN2C)c3c(nc(Nc(ccc4O)cc4)n1)cccc3	Chemistry 493	Probe-like	MMV000986			GNF-Pf-3723;SJ000180366	CHEMBL1198612	Chemistry 93	93		1.10256		106		1430			1412		1436	905.9	890.2	1341	1434	1294	LR	✖	✖	✖	o	✖					0.864	O	MMV000986	0.138436	0.097252	0.752242		active	69.0339		MMV000986	54.7811	12.409	6.009
Cc1oc(CN2CCC(CC2)C(=O)Nc3ccc(cc3)c4cc5ccccc5[nH]4)cc1	Chemistry 494	Drug-like	MMV666071			TCMDC-124634	CHEMBL587923	Chemistry 94	94		0.983675	Pf HSP90 (11.4°C), Pf PMT (yeast), PfMTIP - PfMyoA PPI inhibitor (SPR)	73	93				459		689.5	1329	2002	2703	1721	1329	LR	T	S	o	o	o					0.864	O	MMV666071	0.0249664	0.0436242	0.572955	0.561436	active	94		MMV666071	-61.9403	-35.439	-10.987
CC(Oc1ccc(NC(=O)c2cccs2)cc1)C(=O)c3ccc(Cl)cc3	Chemistry 495	Probe-like	MMV665886			TCMDC-125438	CHEMBL532525	Chemistry 95	95		0.576897		92	95	1030			1095			224.3	85.33	81.19	305.1	151.6	✖	T	S	✖	o	o					1	O	MMV665886	-0.0225361	-0.0197429	0.176755		tox	2.58858		MMV665886	17.4289	15.837	-2.002
C(Cc1c[nH]c2ccccc12)Nc3c4ccccc4nc5ccccc35	Chemistry 496	Probe-like	MMV006513			GNF-Pf-4540	CHEMBL585622	Chemistry 96	96		1.02036		90	97	304	668		200		66.39	132.3	119.9	102.5	174.1	83.89	LR	✖	S	o	o	o					1.06	O	MMV006513	0.0225361	-0.00877462	0.0301029		tox	18.1981	+++	MMV006513	59.3403	21.56	-13.115
COc1ccc(CN2CCCC(C2)C(=O)c3ccc(cc3)C(F)(F)F)c(O)c1	Chemistry 497	Probe-like	MMV666060			TCMDC-124631	CHEMBL529968	Chemistry 97	97		1.00191		100	94		728		635.4		500	375.2	315.7	81.88	63.97	201.3	LR	T	o	o	✖	o					0.885	O	MMV666060	-0.0354139	-0.0380234	0.0569822		tox	85.5146		MMV666060	30.8911	0.907	-15.219
CCOC(=O)C1(Cc2ccccc2)CCN(Cc3cccc(OC)c3O)CC1	Chemistry 498	Probe-like	MMV666109			SJ000217742	CHEMBL591887	Chemistry 98	98		0.865996		84	96		1000		2199		1165	737.9	524.2	158.8	112.7	422.9	✖	✖	S	o	✖	o					0.702	O	MMV666109	0.0128778	-0.00146244	0.209608		tox	87.1278		MMV666109	12.536	8.332	-9.104
CCC1(C)CC(CCNCc2ccccc2O)(CCO1)c3ccc(C)cc3	Chemistry 499	Probe-like	MMV019406			TCMDC-124003	CHEMBL535730	Chemistry 99	99		1.0208		87	97	142	37.2		141.3		484.4	237.6	393.5	102.1	140.2	172.7	o	o	o	o	o	o	266	277	540	236	0.838	O	MMV019406	-0.0166443	-0.0151007	0.0332237	0.0168312	tox	54.8261		MMV019406	88.9332	88.742	5.824
CC1CC(C)CN(C1)C(=O)c2ccc(Cl)cc2Cl	Chemistry 500	Drug-like	MMV001344			SJ000298272	CHEMBL590159	Chemistry 100	100		0.251586		56	95	755.5			1883		675	1084	696.1	4024		4968	o	o	o	o	o	o					0.636	O	MMV001344	0.0214989	0.0184564	0.264775	0.123704	tox	89.5687		MMV001344	4.33261	4.41	-9.19
COc1cc(SC)ccc1C(=O)N2CCCC(C)C2	Chemistry 501	Drug-like	MMV056726			SJ000161789	CHEMBL589236	Chemistry 101	101		0.987834		36		4000			3947		4907						o	o	S	o	o	o					0.689	O	MMV056726	0.135928	0.0687919	0.34604	0.326912	tox	100.185		MMV056726	-3.27966	-5.692	-6.271
CC(C)(C)c1ccc(O)c(CNC2CCCCC2)c1	Chemistry 502	Probe-like	MMV665785			GNF-Pf-5310;TCMDC-125856	CHEMBL532079	Chemistry 102	102		0.904337	Similar to amino cresols pre-clinical candidate MK-4815 (Merck) and clinical candidate WR-194,965 (WRAIR)	85	90	161	45.8		180.6		74.92	59.8					✖	✖	✖	o	✖	o					0.836	O	MMV665785	0.00762862	-0.0234899	0.0326113	0.0147435	tox	77.1886		MMV665785	90.9691	91.193	41.286
COCCNC(=O)c1ccc(OC2CCN(Cc3ccc(F)c(F)c3)CC2)c(Cl)c1	Chemistry 503	Drug-like	MMV666072			TCMDC-124653	CHEMBL533921	Chemistry 103	103		0.635801		72	77				754.3		649.1	774.6		275.5	454.2	471.1	LR	T	✖	o	✖	o					1.06	O	MMV666072	0.00416107	-0.0234899	0.0932327	0.0254805	tox	6.79691		MMV666072	14.0722	13.628	1.142
COc1ccc(cc1Cl)C(=O)Nc2nonc2c3ccc(OC)c(OC)c3	Chemistry 504	Drug-like	MMV011567	[*]OC	MPA37	GNF-Pf-2784;TCMDC-125400	CHEMBL548399	Chemistry 104	104	YES	1.13233		104	92	516					132.3	173.3	95.55	167.1	247.6	110.8	✖	✖	✖	o	✖	o	>1000	>1000	>1000	>1000	0.826	O	MMV011567	0.423735	0.20302	1.0134	0.97312	weak	113.712		MMV011567	10.838	25.473	-7.382
COc1ccc(cc1OC)c2nonc2NC(=O)c3cccc(Cl)c3	Chemistry 505	Drug-like	MMV020660	[*][H], [*]Cl	MPA37, MPA47	TCMDC-125401	CHEMBL586442	Chemistry 105	105	YES	0.781601		96					1328		294.1	243.8	206.6	305.8	254.3	196.1	✖	T	S	✖	o	o					0.9	O	MMV020660	-0.0409172	-0.057047	0.0800237	0.0673349	tox	112.034		MMV020660	-2.52633	-1.21	-7.651
CCOc1ccc(cc1OCC)c2nonc2NC(=O)c3cccc(C)c3	Chemistry 506	Drug-like	MMV665805			SJ000091710	CHEMBL590435	Chemistry 106	106	YES	1.14478	Pf Deoxyhypusine-hydrolase (enzyme, Fe chelator)	95	98	117	127		153.8								✖	✖	✖	✖	o	o					0.698	O	MMV665805	0.562438	0.278523	0.994243	0.934646	weak	111.031		MMV665805	76.4723	22.308	0.275
COc1ccc(cc1OC)c2nonc2NC(=O)c3cccc(C)c3	Chemistry 507	Drug-like	MMV665890	[*]C	MPA47	TCMDC-125399	CHEMBL586933	Chemistry 107	107	YES	0.972719		98	91				903.8		661.6	931.4	618.3	994.3	1077	775	✖	✖	S	✖	o	o					1.07	O	MMV665890	0.929999	0.865772	1.01532	1.02919	NA	121		MMV665890	-7.06142	-1.906	-13.785
CC(C)(C)c1ccc(cc1)C(=O)Nc2nc3ccccc3s2	Chemistry 508	Drug-like	MMV142383			SJ000007534	CHEMBL589916	Chemistry 108	108		0.684649		55	81				4146				4382		3386	3020	LR	T	✖	o	✖	o					0.83	O	MMV142383	-0.0339821	-0.0486577	0.11379	0.040393	tox	44.2845		MMV142383	-233.043	-324.112	-301.74
CCOc1ccc(cc1)c2nc(NC(=O)c3cccc(c3)S(=O)(=O)C)sc2C	Chemistry 509	Drug-like	MMV665913			SJ000262541	CHEMBL592338	Chemistry 109	109		0.834836		11	97				1439			2276		2099	1482		✖	✖	S	✖	o	o					0.437	O	MMV665913	0.0492393	0.0184564	0.39459	0.370655	tox	104.299		MMV665913	-19.7472	-14.745	-13.116
CSc1ccccc1C(=O)Nc2nc(cs2)c3ccccn3	Chemistry 510	Drug-like	MMV001246	[*]SC	MPA23	SJ000262313	CHEMBL591637	Chemistry 110	110		0.913182	potentiation with artemisinin (yeast screen), PfAtg8 Atg3 PPI inhibitor (SPR)	60	98	206	562		1798	2164.73	4375	2404		2442		1131	✖	o	o	o	o	o					0.813	O	MMV001246	-0.00970916	-0.0402685	0.177998	0.135535	tox	3.24833		MMV001246	42.5133	9.374	-3.985
Brc1ccccc1C(=O)Nc2nc(cs2)c3ccccn3	Chemistry 511	Drug-like	MMV665909	[*]Br	MPA23	SJ000232807	CHEMBL591362	Chemistry 111	111		1.01499	PfAtg8 Atg3 PPI inhibitor (SPR)	73	95	1360	1580		1613	2724.57			2467	3741		3694	✖	o	o	o	o	o					0.987	O	MMV665909	0.0249664	0.0184564	0.214475	0.139313	tox	5.04771	+	MMV665909	0.3276	-13.276	-16.917
COc1ccc2sc(nc2c1)N(Cc3cccnc3)C(=O)c4ccc(cc4)C#N	Chemistry 512	Probe-like	MMV001239			SJ000260261	CHEMBL602552	Chemistry 112	112		0.927402		33						>5000			1268				✖	T	S	o	o	o					0.855	O	MMV001239	0.270433	0.148437	0.368		tox	83.4445		MMV001239	-23.6676	-8.74	-7.073
COc1ccc(C)c2sc(nc12)N(Cc3cccnc3)C(=O)c4ccc(cc4)C#N	Chemistry 513	Probe-like	MMV001241			SJ000260272	CHEMBL601492	Chemistry 113	113		1.21405		-23	91				9328		4892						✖	T	o	o	✖	o					0.971	O	MMV001241	0.00321944	-0.023399	0.820316		active	73.4996		MMV001241	-22.7025	-10.532	-10.88
CCOc1cccc2sc(nc12)N(Cc3cccnc3)C(=O)C4CCCCC4	Chemistry 514	Drug-like	MMV001230			SJ000260231	CHEMBL589920	Chemistry 114	114		0.982189		50	94				2701	>5000	2558	2948	2482	2221	2835	2402	✖	T	✖	o	✖	o					0.879	O	MMV001230	-0.0201118	-0.0318792	0.0268379	0.00798316	tox	82.9017		MMV001230	-7.24636	-2.361	-3.238
COc1ccc(cc1)c2nc(NC(=O)CS(=O)(=O)c3ccc(F)cc3)sc2C	Chemistry 515	Drug-like	MMV665915			GNF-Pf-3531;TCMDC-123523	CHEMBL526981	Chemistry 115	115		1.06779		79	93	448	1280		514.6		167.6	159	264.5	206.7	335.7	190.6	✖	✖	✖	✖	o	o	192	464			0.829	O	MMV665915	-0.0131767	0.00167785	0.0764372	0.0477498	tox	107.031		MMV665915	92.9753	78.396	-7.159
Oc1ccccc1NC(=O)c2ccc(Oc3cccc(c3)C(=O)Nc4ccccc4O)cc2	Chemistry 516	Drug-like	MMV665888			TCMDC-125220	CHEMBL261095	Chemistry 116	116		0.911946	Pf PKG (2.2C)	97	87				201.7		3440	839.4	216.7	170.6	372	223.7	o	o	✖	o	✖	o					0.75	O	MMV665888	-0.0235794	-0.0402685	0.0127541	-0.00364859	tox	7	+	MMV665888	-2.23302	-7.727	-14.345
Cc1ccc(C)c(c1)c2csc(Nc3ccc(C)c(C)c3)n2	Chemistry 517	Probe-like	MMV007654			GNF-Pf-5300	CHEMBL1198347	Chemistry 117	117		0.918226		86	94				1049			2312	1972	1479	1915	2014	LR	✖	✖	o	o	o					1.05	O	MMV007654	2.07332	1.32935	1.2613		NA	103.103		MMV007654	-72.1701	-38.144	-11.304
CCN(CC)S(=O)(=O)c1ccc(cc1)c2csc(Nc3ccc(C)c(C)c3)n2	Chemistry 518	Drug-like	MMV009108			GNF-Pf-3616	CHEMBL1198449	Chemistry 118	118		0.547324		89	97	641	1040		932.9		330.3	369.1	144.4	147.7	607.1	223.9	LR	✖	✖	o	o	o					0.8	O	MMV009108	0.0319015	0.0436242	0.278421	0.190612	tox	58.9095		MMV009108	29.3459	28.867	4.1
Cc1ccc(Nc2nc(cs2)c3ccccn3)cc1	Chemistry 519	Drug-like	MMV007907			GNF-Pf-3677	CHEMBL470514	Chemistry 119	119		0.361859	Pf Atg8-Atg3 PPI inhibitor	83	79	350	82.2		479.1	1430.19	310.2	2010	863		2374	972.4	o	o	✖	o	o	o	>1000	>1000	>1000	>1000	0.726	O	MMV007907	-0.0270469	-0.057047	0.0661149	0.0398959	tox	8.75858		MMV007907	-188.133	-241.124	-231.072
COc1ccc(cc1)C(O)(CCC(C)C)C(CN2CCOCC2)c3ccc(Cl)cc3	Chemistry 520	Probe-like	MMV000617			SJ000093004	CHEMBL1197898	Chemistry 120	120		1.10524		55	97				3553	>5000	4822	2368	759.9	1645	1390	1656	LR	✖	S	o	✖	o					1.06	O	MMV000617	-0.028975	-0.0307112	0.0159938		tox	88.9022		MMV000617	9.2561	-2.588	-2.392
CCCCC(O)(C(CN1CCOCC1)c2ccc(Cl)cc2)c3ccc(Cl)cc3	Chemistry 521	Probe-like	MMV000619			SJ000093077	CHEMBL1197993	Chemistry 121	121		0.881765		68	98	1380	1530		3573	>5000	4898	2378	787.2	915.5	876.6	1319	✖	✖	o	o	✖	o					1.07	O	MMV000619	0.00643888	-0.00146244	0.0251595		tox	84.1129		MMV000619	7.37797	-1.395	-5.908
CCCCCCC(O)(C(CN1CCOCC1)c2ccccc2)c3ccc(F)cc3	Chemistry 522	Probe-like	MMV000621			SJ000093180	CHEMBL1198343	Chemistry 122	122		0.947464		69	93				3419	>5000	4772	3249	1174	1140	1517	1968	✖	✖	✖	o	✖	o					0.908	O	MMV000621	-0.0354139	-0.0343673	0.0186714		tox	82.2321		MMV000621	8.08069	1.312	-3.51
CC(O)(C(CN1CCCCC1)c2ccccc2)c3ccc(Cl)cc3	Chemistry 523	Drug-like	MMV000620			SJ000093125	CHEMBL1197927	Chemistry 123	123		0.898866		97	94		576		314.4		968.1	1065	347.7	349	325.9	523	LR	✖	S	o	✖	o					0.929	O	MMV000620	-0.0131767	-0.0151007	0.367385	0.095271	tox	103.056		MMV000620	29.9166	7.529	-8.042
c1(cc(Br)ccc1O)CN(CC2)CCN2Cc3cccc(F)c3	Chemistry 524	Drug-like	MMV000356	[*]c1cccc(c1)F	MPA4	SJ000032458	CHEMBL1197915	Chemistry 124	124		0.90146		85		1030			1287		1159	425.2		483.1	320.7	352.5	LR	T	o	✖	o	o					0.833	O	MMV000356	-0.00321944	0.0789716	0.357599		tox	91.7375		MMV000356	94.3078	87.826	60.841
Oc1ccc(Br)cc1CN2CCN(Cc3ccc(Cl)cc3)CC2	Chemistry 525	Probe-like	MMV665809	[*]c1ccc(cc1)Cl	MPA4	SJ000292024	CHEMBL600444	Chemistry 125	125		1.09309		92	93		899		1523		793.4	466.5	434.6	156.5	136	304.8	LR	✖	✖	✖	o	o					0.914	O	MMV665809	-0.0257555	-0.0307112	0.0605868		tox	78.1799		MMV665809	46.4697	26.044	-6.648
COc1ccc(CN2CCN(Cc3ccccc3)CC2)c(O)c1	Chemistry 526	Probe-like	MMV665944			SJ000147325	CHEMBL600030	Chemistry 126	126		1.11147		91	100	1080	789		1135		2428	2077	1932	384.3	461.4	1257	✖	✖	✖	o	✖	o					1.28	O	MMV665944	0.305847	0.280057	0.140607		tox	85.8435		MMV665944	43.9084	20.768	-6.768
Oc1ccccc1CN2CCN(CC2)C(c3ccccc3)c4ccccc4	Chemistry 527	Drug-like	MMV011795			GNF-Pf-3125;TCMDC-124458	CHEMBL535996	Chemistry 127	127		0.931604		101	97	611	203		959.3		450.5	209.9	317.8	108.7	159.6	170.3	✖	✖	o	o	✖	o					1.07	O	MMV011795	-0.00277405	-0.0151007	0.221736	0.48578	tox	81.5935		MMV011795	94.5326	68.626	-11.243
Cc1ccc(cc1)C2CC(n3nc(cc3N2)C(=O)N4CCN(CC4)C(c5ccccc5)c6ccccc6)C(F)(F)F	Chemistry 528	Probe-like	MMV000699			SJ000111340	CHEMBL589422	Chemistry 128	128		1.15988	Pf HSP90 (13.1°C)	83	98	454	1606		935.7		298	551.8	310.5	1277	778.8	304.8	LR	T,S	✖	o	o	o					0.725	O	MMV000699	-0.0160972	-0.0124307	0.514447		active	45.9949		MMV000699	4.90783	8.347	0.113
CCOc1ccc(CN2CCN(CC(O)COc3ccc(OCC(O)CN4CCN(Cc5ccc(OCC)cc5)CC4)cc3)CC2)cc1	Chemistry 529	Probe-like	MMV007092			GNF-Pf-2381	CHEMBL533855	Chemistry 129	129		0.967918		90	97	1200			948.3		227.1	678.4	6724	403.5		331	✖	✖	o	✖	o	o					0.986	O	MMV007092	-0.028975	-0.0380234	0.0166117		tox	86.5694		MMV007092	4.69007	2.765	-0.567
c1(sc(cc2c(c3CC2)c4ccc3)c4n1)NC(=O)c(cc5OC)cc(OC)c5OC	Chemistry 530	Probe-like	MMV396665			NA	CHEMBL2028049	Chemistry 130	130		0.915917		19		898			1037		2231		2529				o	o	o	o	o	✖					0.826	O	MMV396665	0.241458	0.195967	0.886536		weak	100.333		MMV396665	83.9431	55.746	13.611
Clc1ccc2c(ccnc2c1)N3CCCC3	Chemistry 531	Drug-like	MMV007363	[*]N1CCCC1	MPA46	GNF-Pf-5088	CHEMBL601528	Chemistry 131	131		0.957963		76	97	944	1290		1286		473.7	1230	289.3	553.4	1748	206.5	LR	T	✖	o	o	o					0.847	O	MMV007363	0.0869249	0.0643472	0.608679		active	92.0529		MMV007363	14.0411	11.56	1.141
CCOC(=O)C1=CN(CC)c2cc(N3CCCCC3)c(F)cc2C1=O	Chemistry 532	Probe-like	MMV665827			GNF-Pf-4731;TCMDC-124156	CHEMBL586310	Chemistry 132	132		1.03795	Mitochondrial electron transport chain (bc1 inhibitor) (Gamo)	66	95	119	259		276.3		164.7	129.9			62.71		LR	T	S	✖	o	o					0.682	O	MMV665827	-0.0201118	-0.0486577	1.11592	1.06677	active	15.8469		MMV665827	16.9528	18.881	18.983
CCOC(=O)C1=CN(CC)c2cc(N(C)CCc3ccc(OC)c(OC)c3)c(F)cc2C1=O	Chemistry 533	Probe-like	MMV665977			GNF-Pf-5607;TCMDC-124159	CHEMBL530973	Chemistry 133	133		0.775812	Possible respiratory target Δ IC50 in low oxygen	80	97	205	436		447.6		134.8	124.4	125.1	79.04	99.78	79.87	✖	✖	o	✖	o	o			345	85	0.75	O	MMV665977	-0.0305145	-0.057047	0.938608	0.969541	active	4.98929		MMV665977	18.8348	21.65	19.784
CCC(C)NCC(O)(c1ccc(Cl)cc1)c2ccc(Cl)cc2	Chemistry 534	Drug-like	MMV665928			GNF-Pf-4606;TCMDC-123502	CHEMBL529640	Chemistry 134	134		0.866824		84	94	642	398		550.6		671.8	464.7	158.9	199.2	182.1	321.5	✖	✖	S	o	✖	o					1.02	O	MMV665928	-0.0409172	-0.057047	0.00768046	-0.0178652	tox	86.2321		MMV665928	80.1547	65.417	-6.32
CCCCNCC(O)(c1ccc(Cl)cc1)c2ccc(Cl)cc2	Chemistry 535	Drug-like	MMV665929			GNF-Pf-4934	CHEMBL584841	Chemistry 135	135		0.96112		88	98	843	525		420.5		625.3	418.6	194.8	151.3	157.5	270.4	✖	✖	✖	o	o	o					1.07	O	MMV665929	-0.0409172	-0.0486577	0.0410966	0.00758549	tox	93.2271		MMV665929	62.4742	64.514	0.961
Oc1ccc(cc1)C(=C(Cl)Cl)c2ccc(O)cc2	Chemistry 536	Probe-like	MMV665949			SJ000299520	CHEMBL592305	Chemistry 136	136	YES	0.913653		93	97				1906		1056	884.4	264.2	914.9	843	572	LR	✖	✖	o	✖	o					1.11	O	MMV665949	0.0225361	0.00950584	0.127528		tox	120.284		MMV665949	5.01218	6.236	-3.78
CCOc1cc2CCNC(c3cc(Cl)ccc3O)c2cc1OCC	Chemistry 537	Probe-like	MMV000478			GNF-Pf-4603;SJ000053107	CHEMBL584240	Chemistry 137	137		0.836853		89	98	746	206		1699		1005	539.1	287.8	97.29		245.2	o	o	o	o	o	o					1.12	O	MMV000478	-0.028975	-0.0380234	-0.00831098		tox	100.004		MMV000478	79.6882	26.813	-7.443
CCOc1cc(cc(Cl)c1O)C2NCCc3cc(OCC)c(OCC)cc23	Chemistry 538	Drug-like	MMV000481			SJ000053346	CHEMBL590201	Chemistry 138	138		1.17091		96	96	1330	651		1607		1265	1501	1199	269.7	309.9	718.3	✖	T	✖	o	o	o					0.882	O	MMV000481	0.267214	0.250808	0.795805		weak	115.215		MMV000481	78.0216	42.126	-4.22
CCOc1cc2CCNC(c3cc(C)c(O)c(C)c3)c2cc1OCC	Chemistry 539	Drug-like	MMV000483			SJ000053546	CHEMBL1197823	Chemistry 139	139		0.869673	Ld MAPK2 (3.3C)	95	97	683	168		653.5		621	617.5	158.1	132.5	253	133.7	✖	✖	✖	o	✖	o					1.15	O	MMV000483	0.305838	0.387584	0.769865	0.443031	weak	95.9268		MMV000483	48.1103	19.858	-4.368
CCOc1cc2CCNC(c3cc(OC)c(O)cc3Cl)c2cc1OCC	Chemistry 540	Drug-like	MMV008956			GNF-Pf-5254;TCMDC-124488	CHEMBL532987	Chemistry 140	140		0.91442		77	98	370	114		120.1		595.1	1059		80.41	77.67	102.1	LR	✖	✖	o	✖	o	746	982	374	568	0.925	O	MMV008956	-0.0131767	0.00167785	1.06536	1.15456	active	78.3361		MMV008956	91.3892	70.369	-3.218
CC(C)c1ccc(CNCC(O)c2ccccc2)cc1	Chemistry 541	Drug-like	MMV001049	[*]C	MPA19	SJ000210583	CHEMBL1197854	Chemistry 141	141		0.881942		92	96	1260	456		1076		1203	960.7	631.3	273.7	327.2	668.9	✖	✖	S	o	✖	o					0.93	O	MMV001049	0.00416107	-0.0234899	0.0417089	0.0304513	tox	114.525	+	MMV001049	57.898	29.242	-1.245
CCOc1c(Cl)cc(CNC(C)C(O)c2ccccc2)cc1OC	Chemistry 542	Drug-like	MMV665857	[*]C, [*][H]	MPA5, MPA6	GNF-Pf-2198	CHEMBL601567	Chemistry 142	142		1.00404		87	96		706		1362		2740	2089	636.7	567.8	571.4	1018	LR	✖	✖	✖	o	o					1.03	O	MMV665857	-0.0166443	-0.0318792	0.0131915	0.00500066	tox	93		MMV665857	34.5488	9.333	-6.795
c1(OCC)c(OC)cc(cc1Cl)CN([H])CC(O)c2ccccc2	Chemistry 543	Drug-like	MMV396632	[*][H]	MPA5	NA	CHEMBL1623897	Chemistry 143	143		0.857988		92		1050			1301		2630	1619	2059	900.9	1113	949.3	LR	✖	o	o	✖	o					0.829	O	MMV396632	0.0110962	0.0352349	0.17931	0.241612	tox	98.1078		MMV396632	85.2601	45.008	17.888
COc1cc(CNCCc2ccc(Cl)cc2)cc(OC)c1O	Chemistry 544	Probe-like	MMV128432			SJ000156747	CHEMBL592786	Chemistry 144	144		1.04269		63	97	1790			1867		1197	2588	1788	1524		2179	LR	T	✖	✖	o	o					0.946	O	MMV128432	0.0998027	0.0716594	1.12866		active	91.4348		MMV128432	20.8197	1.032	-12.145
c1(OCC)c(OCC)cc(cc1Cl)CN([H])C(C)C(O)c2ccccc2	Chemistry 545	Drug-like	MMV396633	[*]C	MPA6	NA	CHEMBL1619026	Chemistry 145	145		0.715194		93		1240			1908		786.6	515.2	1530	96.5	100.4	211.8	LR	✖	S	o	✖	o					0.883	O	MMV396633	-0.0062416	-0.0151007	0.0180902	0.00877849	tox	65.4276		MMV396633	95.7423	72.542	27.81
CCc1ccc(CNCC(O)c2ccccc2)cc1	Chemistry 546	Probe-like	MMV665812	[*][H]	MPA19	SJ000209165	CHEMBL1197850	Chemistry 146	146		0.843861		94	83		650		1866		2541	2096	1075	620.1	642.8	1219	LR	✖	✖	✖	o	o					1.06	O	MMV665812	0.0225361	0.00950584	0.051524		tox	98.3785		MMV665812	29.746	3.564	-14.352
CCOc1ccc(CCNC(=O)c2cccs2)cc1OCC	Chemistry 547	Drug-like	MMV007978			GNF-Pf-4376	CHEMBL601825	Chemistry 147	147		0.781937		87	95				2719		840.5	813.2	326.6	1012	1900	822	o	✖	✖	o	✖	o					1.07	O	MMV007978	-0.0409172	-0.057047	0.570593	0.895873	active	42.9389		MMV007978	10.6514	9.418	-3.956
c12c(CC(C(O)=O)NC1c3ccc(Cl)cc3Cl)c4c(cccc4)[nH]2	Chemistry 548	Drug-like	MMV008138			GNF-Pf-4188;TCMDC-125815	CHEMBL527593	Chemistry 148	148		0.966235	Pf IspD inhibitor (DeRisi), Respiratory target (yeast), protein 6-Phosphogluconolactonase (protein bioaffinity), anti-apicoplast target (IPP recovery, Bowman JD et al. AAC 2014)	53		350					633.3	478.1	319.4	456.3	695.4	626	✖	T,S	✖	o	o	o	>1000	>1000	>1000	>1000	6.32	↑	MMV008138	0.11859	0.0855705	0.50901	0.47047	tox	102.966		MMV008138	13.5999	3.559	-1.386
COc1ccc(cc1CN2CCN(CC2)c3ccc(F)cc3)C4NCCc5c4[nH]c6ccccc56	Chemistry 549	Probe-like	MMV019690			TCMDC-124340	CHEMBL548226	Chemistry 149	149		0.940848		95	97	934.5			1207		633.7	873.5	681.3	1376	1191	1163	✖	✖	S	o	✖	o					0.873	O	MMV019690	-0.028975	-0.0307112	-0.0111946		tox	37.644	+++	MMV019690	75.5263	19.18	-3.484
CCOc1cc(Br)c(cc1OCC)C(C)NC(=O)c2cccc(OC)c2	Chemistry 550	Drug-like	MMV665796	[*]Br	MPA24	TCMDC-123742	CHEMBL536421	Chemistry 150	150	YES	0.958405		80	99	1430			1445		288	683	590.9	660.8	834.2	582.4	LR	✖	✖	o	✖	o					0.791	O	MMV665796	-0.0270469	-0.0402685	0.115627	0.0305507	tox	101.243		MMV665796	8.93866	11.796	1.949
CCOc1cc(Cl)c(cc1OCC)C(C)NC(=O)c2ccccc2	Chemistry 551	Drug-like	MMV665800			TCMDC-123744	CHEMBL580249	Chemistry 151	151	YES	0.923867		99	93	1370			827.8		622.3	586.7	362.7	563.4	608.2	473.4	✖	✖	✖	o	o	o					0.985	O	MMV665800	0.028434	0.0687919	0.507085	0.791088	active	98.785		MMV665800	20.7012	14.846	-0.281
CCOc1cc(Cl)c(cc1OCC)C(C)NC(=O)c2cccc(OC)c2	Chemistry 552	Drug-like	MMV665803	[*]Cl	MPA24	TCMDC-125450	CHEMBL537505	Chemistry 152	152	YES	0.982285		97	96	728	1360		649.4		450.9	369	182.9	605.7	433.5	307.1	LR	✖	S	o	✖	o					0.926	O	MMV665803	-0.0374496	-0.057047	0.135309	0.0229951	tox	122.188		MMV665803	27.3068	15.042	-7.459
CC(NCc1ccccc1)c2cc(Cl)ccc2O	Chemistry 553	Drug-like	MMV665789			GNF-Pf-5245	CHEMBL577012	Chemistry 153	153		0.955582	Similar to amino cresols pre-clinical candidate MK-4815 (Merck) and clinical candidate WR-194,965 (WRAIR)	95	97	603	243		498.3		625.4	587.2	121.1	111.3	117.2	232.5	✖	✖	S	✖	o	o					0.696	O	MMV665789	-0.0270469	0.00167785	0.275797	0.105511	tox	98.3583		MMV665789	84.2236	55.079	1
CC(C)(C)c1ccc2OCN(Cc3ccc(Cl)cc3)Cc2c1	Chemistry 554	Probe-like	MMV000442			SJ000043130	CHEMBL592550	Chemistry 154	154		0.823985		101	98	362	107		195.6	35.49	67.24	52.67	46.66			47.71	LR	T	o	o	✖	o					0.897	O	MMV000442	-0.00321944	-0.00511853	0.0278372		tox	102.759		MMV000442	93.8343	51.062	-7.752
CCOc1ccc2OCN(Cc3ccc(Cl)cc3)Cc2c1	Chemistry 555	Probe-like	MMV000443			SJ000043134	CHEMBL592332	Chemistry 155	155		0.594896		105	97	439	184		617.2		1239	577.4	430.7	197.1	206	448	✖	T	o	o	✖	o					0.836	O	MMV000443	-0.0193166	-0.0380234	0.0451388		tox	99.7343		MMV000443	86.0181	51.822	-9.031
Cc1cc(C)c2CN(Cc3ccccc3Cl)COc2c1	Chemistry 556	Probe-like	MMV006558			GNF-Pf-4806	CHEMBL585243	Chemistry 156	156		0.930807		91	98	268	101		296.8		570.5	307.4	562.7	89.59	96.57	175.2	LR	✖	o	o	✖	o	276	362			0.887	O	MMV006558	-0.0409172	-0.0486577	0.000769795	-0.00344976	tox	83.4362		MMV006558	87.02	73.662	0.166
Fc1ccccc1C(=O)N(Cc2ccc(Cl)cc2)c3ccccn3	Chemistry 557	Drug-like	MMV665899			TCMDC-124909	CHEMBL580388	Chemistry 157	157		0.85043	Cysteine protease inhbitor (enzymes cruzain, rhodesain)	39	95				1189				1219	3925		3639	LR	T,S	✖	o	o	o					0.786	O	MMV665899	0.000693511	0.0184564	0.799345	0.719807	active	86		MMV665899	17.5956	10.061	-18.558
CN(C)c1ccc(cc1)C(O)(c2ccc(cc2)N(C)C)c3ccc(cc3)N(C)C	Chemistry 558	Probe-like	MMV665941			SJ000140980	CHEMBL592105	Chemistry 158	158		0.928725	Sterol-dependent process	109	95	255	500		217.6	47.33	126	67.36	94.89	230.2	88.55	54.19	✖	✖	S	o	✖	o					1.13	O	MMV665941	-0.0201118	-0.0402685	0.0477448	0.0261764	tox	3.20253	+++	MMV665941	94.3923	80.644	12.916
Oc1ccc2ccccc2c1C(NC(=O)Cc3ccccc3)c4ccc(Cl)cc4	Chemistry 559	Probe-like	MMV665972			SJ000156476	CHEMBL592125	Chemistry 159	159		0.928287		96	97	1140			4212		2280	1729	1950	1609	1606	2490	✖	✖	o	✖	o	o					0.873	O	MMV665972	-0.00965832	-0.0124307	0.0256745		tox	97.2069		MMV665972	58.2977	9.715	-7.4
COCCN(C(C(=O)NCc1ccc(OC)cc1)c2ccc(cc2)C(C)C)C(=O)Cc3cccs3	Chemistry 560	Drug-like	MMV666105			TCMDC-125625	CHEMBL549208	Chemistry 160	160		0.930993		77	91	1190			975.4		374.9	1135	883.2	1002	1578	1269	LR	o	S	o	o	o					0.831	O	MMV666105	-0.0374496	-0.0486577	0.0121418	0.000924575	tox	93.8923		MMV666105	9.01656	10.349	-10.131
FC(F)(F)c1ccc(Nc2nnnc3ccccc23)cc1	Chemistry 561	Drug-like	MMV665935			GNF-Pf-1568;TCMDC-125603	CHEMBL528734	Chemistry 161	161		0.982099		88	99				3991		344.9	583.2	143.6	324.3	421.4	403.3	LR	T,S	S	o	o	o					1.05	O	MMV665935	-0.0166443	-0.00671141	0.805293	1.05216	active	42.9264		MMV665935	8.91547	12.677	10.033
c(c(ccn1)NCCN(CC)CC)(ccc(Cl)c2)c12	Chemistry 562	Drug-like	MMV006087	[*]CN(CC)CC	MPA40	GNF-Pf-5623	CHEMBL317364	Chemistry 162	162		0.859437	Possible respiratory target Δ IC50 in low oxygen and high bicarbonate, Artemisinin-sensitivity cluster (pB chemigenomic analysis), structurally related to 4-aminoquinoline, AQ-13 in Phase II (Mzayek F et al. PLoS Clinical Trials 2007; e6:1-15	76		58.1			44.01				310.7				✖	✖	S	o	o	o	46	94	40	18	0.873	O	MMV006087	-0.0131767	-0.0318792	0.468508	0.128277	tox	47.169		MMV006087	93.2864	90.611	91.498
CNCCCNc1ccnc2cc(Cl)ccc12	Chemistry 563	Drug-like	MMV020500	[*]CCNC, [*]NCCCNC	MPA40, MPA46	TCMDC-125233	CHEMBL587083	Chemistry 163	163		1.01493	Possible respiratory target Δ IC50 in high bicarbonate	64	98	82.2	1000		437			69.85	269.6	603.1	1191	155.5	o	o	o	o	✖	o	40	155	44	23	0.833	O	MMV020500	-0.0374496	-0.0486577	-0.00657825	-0.00852001	tox	78.2554		MMV020500	96.6819	96.188	78.649
CCCCc1c(C)nc2c(OC)cccc2c1O	Chemistry 564	Drug-like	MMV006820			GNF-Pf-2985	CHEMBL601158	Chemistry 164	164		0.841563		75		4000			1413		1202	702.9	281.3	311.3	2175	722.3	✖	T	o	o	o	o					0.847	O	MMV006820	0.0145637	-0.0234899	1.15415	1.12334	active	6.97875		MMV006820	5.19488	5.828	6.23
CCOC(=O)c1cnc2ccc(Cl)cc2c1NCCCN(C)C	Chemistry 565	Probe-like	MMV006882			GNF-Pf-4857	CHEMBL584829	Chemistry 165	165		0.968308	Pf PKG (4.1C)	90	98	1190			1183		1270	2629	1178	1478	2297	1455	✖	T	S	o	o	o					1.18	O	MMV006882	0.0128778	-0.0160868	0.0112564		tox	57.0868		MMV006882	15.6809	14.908	-2.406
Cc1nc2ccccc2c(O)c1CC=C	Chemistry 566	Drug-like	MMV006913	[*]CC=C	MPA20	GNF-Pf-3982	CHEMBL607975	Chemistry 166	166		0.924528	Quinolone, structure related to ELQ-300, acts through mito. CytBC1 complex (Nilsen A et al. SciTransMed. 2013;5:1-13	85	85	1290			1484		1543	1473	558.6	877.7	2931	1242	LR	T	S	o	o	o					0.959	O	MMV006913	-0.00277405	0.0268456	1.08242	1.05037	active	9.96373		MMV006913	-15.561	-9.362	-9.227
c1(cnc(c2c1O)ccc(CC)c2)C(OCC)=O	Chemistry 567	Drug-like	MMV007116			GNF-Pf-4421	CHEMBL206540	Chemistry 167	167		0.960336	Mitochondrial electron transport chain (bc1 inhibitor) (Gamo)	75		351			646.9		72.36	67.21	68.83	42.49	58.9	53.67	LR	T	✖	o	✖	o	301	408	>1000	>1000	1	O	MMV007116	-0.0166443	-0.00671141	1.03483	1.03287	active	4.13969		MMV007116	32.9351	22.903	15.378
CCOC(=O)c1cnc2c(CC)cccc2c1O	Chemistry 568	Probe-like	MMV498479			GNF-Pf-2742	CHEMBL609156	Chemistry 168	168		0.811207		73					1312		2413	2000	851.1	1431	2344	1794	LR	T	S	o	o	o					0.899	O	MMV498479	-0.028975	-0.0307112	1.10188		active	36.228		MMV498479	18.7624	15.224	1.627
Cc1nc2ccccc2c(O)c1CC=C(Cl)Cl	Chemistry 569	Probe-like	MMV665994	[*]CC=C(Cl)Cl	MPA20	GNF-Pf-4439	CHEMBL527541	Chemistry 169	169		0.892031	Cysteine protease (enzyme cruzain, rhodesain)	95	96	835.5			601.4		472.4	288.5	192.5	211.4	369.3	309.8	LR	T	✖	o	o	o					1.07	O	MMV665994	0	-0.023399	0.683447		active	5.93455		MMV665994	22.9477	19.553	1.26
CCCc1c(C)nc2ccccc2c1O	Chemistry 570	Drug-like	MMV666081	[*][H], [*]CCC, [*][H]	MPA18, MPA20, MPA21	GNF-Pf-4557	CHEMBL600906	Chemistry 170	170		0.929136	Quinolone, structure related to ELQ-300, acts through mito. CytBC1 complex (Nilsen A et al. SciTransMed. 2013;5:1-13	79	95				636.8		1150	1102	122.2	624.9	1040	818	LR	T,S	✖	o	o	o					0.968	O	MMV666081	-0.0131767	-0.0318792	0.996692	1.05305	active	47.5605		MMV666081	20.9703	20.599	0.072
CCCc1c(C)nc2ccc(Br)cc2c1O	Chemistry 571	Probe-like	MMV666095	[*]Br, [*]Br	MPA18, MPA21	GNF-Pf-3473	CHEMBL600488	Chemistry 171	171		0.988731	Quinolone, structure related to ELQ-300, acts through mito. CytBC1 complex (Nilsen A et al. SciTransMed. 2013;5:1-13	89	82	1190			1218		436.5	334.4	412.8	249.6	385.4	202.9	LR	T	✖	o	o	o					1	O	MMV666095	-0.0160972	-0.0343673	1.20528		active	34.8806		MMV666095	1.26228	5.497	-7.979
CCC1=C(C)C(=N)c2ccccc2N1C	Chemistry 572	Drug-like	MMV006278			GNF-Pf-4408	CHEMBL1187887	Chemistry 172	172		1.02108		69	76	378	994		2769								✖	S	S	o	o	✖	425	784	324	338	1.06	O	MMV006278	0.00416107	-0.00671141	0.289705	0.222425	tox	35.4222		MMV006278	23.9595	21.796	7.91
CCCCC1=C(CCC)C(=N)c2ccccc2N1C	Chemistry 573	Probe-like	MMV007764			GNF-Pf-4338	CHEMBL1198651	Chemistry 173	173		0.72563		30	77	716	1580		1288				140.4				✖	T,S	S	o	o	o					0.782	O	MMV007764	-0.028975	-0.0343673	0.161101		tox	50.1194		MMV007764	25.8881	24.886	11.663
CCCC1=C(CC)C(=N)c2ccccc2N1C	Chemistry 574	Probe-like	MMV008416			GNF-Pf-3651	CHEMBL601957	Chemistry 174	174		1.07369		84	69	242.5			825.3				759			929.4	✖	o	o	o	o	o	211	355	397	65	1.04	O	MMV008416	-0.00970916	-0.0402685	0.169075	0.159792	tox	90.7162		MMV008416	24.6163	20.096	12.713
COc1ccc(cc1)N2CCN(CC2)C(CNC(=O)C3CCCCC3)c4ccc5OCOc5c4	Chemistry 575	Drug-like	MMV019662	[*]C1CCCCC1, [*][H]	MPA12, MPA10	TCMDC-124312	CHEMBL528245	Chemistry 175	175		0.99919		71	97	1110	986		569.1			882.1	337.1	574.3	499.2	687.8	✖	✖	✖	o	o	o					0.921	O	MMV019662	0.111655	0.0604027	0.815441	0.721795	active	102.594		MMV019662	32.9787	32.052	-7.273
COc1ccc(cc1)N2CCN(CC2)C(CNC(=O)CC(C)(C)C)c3ccc4OCOc4c3	Chemistry 576	Probe-like	MMV665908	[*]CC(C)(C)C	MPA12	SJ000264145	CHEMBL590675	Chemistry 176	176		0.967122		74	94				2495		1717	1221	94.53	481.8	747.2	751.7	LR	✖	S	o	o	o					0.884	O	MMV665908	0.386333	0.338554	1.09683		weak	94.788		MMV665908	37.196	37.442	-1.508
Oc1c(CN2CCN(CC2)c3ccccc3F)cc(Br)c4cccnc14	Chemistry 577	Drug-like	MMV000760			SJ000114056	CHEMBL600235	Chemistry 177	177		0.885728		83	91				1345	771.13	1193	1153	673.8	674.5		677.8	o	T,S	o	o	o	o					0.892	O	MMV000760	-0.0160972	-0.00877462	0.0483314		tox	3.7818	+	MMV000760	19.1358	5.063	-2.66
CCCOCc1cc(CN2CCN(CC2)c3cccc(Cl)c3)c(O)c4ncccc14	Chemistry 578	Probe-like	MMV000787			SJ000117451	CHEMBL592123	Chemistry 178	178		1.09349	Cysteine protease inhbitor (enzymes cruzain, rhodesain)	86	97	407	362		961		662.5	284.6	312.1	286.4	312.6	316.1	LR	✖	S	✖	o	o					0.984	O	MMV000787	-0.00321944	0.00219365	0.0701645		tox	2.87524	++	MMV000787	24.0596	8.16	-2.156
CC(C)OCc1cc(CN2CCN(CC2)c3cccc(Cl)c3)c(O)c4ncccc14	Chemistry 579	Drug-like	MMV000788			SJ000117455	CHEMBL591183	Chemistry 179	179		1.07273	Cysteine protease inhbitor (enzymes cruzain, rhodesain)	88	98	697	1140		573.2		900.1	798.4	788.3	1493	834.4	899.3	✖	✖	✖	o	✖	o					1.02	O	MMV000788	-0.0305145	-0.057047	0.0140663	0.00241583	tox	5.86992	+	MMV000788	30.9904	7.303	-6.877
O=C(Nc1ccc(cc1)N2CCN(Cc3ccccc3)CC2)c4cccs4	Chemistry 580	Drug-like	MMV019670			TCMDC-124320	CHEMBL531282	Chemistry 180	180		0.773706		90	59	1075			741.8		626.9	453.4	302	205.7	1084	368.5	✖	T	S	o	o	o					0.815	O	MMV019670	-0.0201118	-0.0234899	1.07525	1.09222	active	5.56582		MMV019670	6.26059	9.772	-0.251
CN1C(=O)N(C)c2cc(CNCCNc3ccnc4cc(Cl)ccc34)ccc12	Chemistry 581	Probe-like	MMV665875			TCMDC-125236	CHEMBL531738	Chemistry 181	181		1.07416	Cysteine protease inhbitor (enzymes cruzain, rhodesain)	75	98	545	1510		196.7		73.71	71.99	149.2	166.4	453.6	165.7	LR	✖	S	✖	o	o					1.09	O	MMV665875	0.0837055	0.0789716	0.54699		active	42.4946		MMV665875	80.0198	83.577	-17.842
c1(C(c2cccs2)N(CCN3c4ccccc4)CC3)c(C)c(C)sc1NC(c5ccccc5)=O	Chemistry 582	Probe-like	MMV396652			NA	CHEMBL2028046	Chemistry 182	182		1.4272		89		1180			956.4		1025	674.5	670.1	445.2	985	629.2	o	o	o	o	o	o					0.941	O	MMV396652	0.00643888	0.0131619	0.857597		active	87.0001		MMV396652	37.8962	17.034	2.956
CCCCOc1ccc(cc1)C(=O)Nc2cc(C)on2	Chemistry 583	Drug-like	MMV007906	[*]OCCCC	MPA42	GNF-Pf-4449	CHEMBL602764	Chemistry 183	183		0.940398		86	73				783		1209	1024	628.4	528.3	1968	826	LR	✖	o	o	o	o					0.988	O	MMV007906	0.0214989	0.0184564	1.1524	1.0956	active	30.0476		MMV007906	-53.5855	-28.616	-10.513
Cc1onc(NC(=O)c2ccc(cc2)c3ccccc3)c1	Chemistry 584	Drug-like	MMV018984	[*]c1ccccc1	MPA42	TCMDC-123478	CHEMBL586468	Chemistry 184	184		0.939411	Pf HDAC (enz 93.3 ± 0.9% inhib at 20µM)	82	95	693			775.1		415	231.8	171.2	84.98	962.7	232.4	LR	T	S	o	o	o					0.984	O	MMV018984	-0.0062416	0.00167785	1.22352	1.19711	active	21.5459		MMV018984	-204.793	-148.494	-36.416
c([nH]nc1c2c(O)cc(C)c(Cl)c2)(C3=O)c1C(c4ccccc4F)N3CCc(cc5)ccc5OC	Chemistry 585	Probe-like	MMV396717			NA	CHEMBL2028058	Chemistry 185	185		1.07976		59		916			3188		2134	2167	932.6	1127	1227	1638	LR	✖	S	✖	o	o					0.774	O	MMV396717	-0.0128778	-0.00877462	0.0326775		tox	87.2739		MMV396717	62.8026	20.846	-0.372
COc1cccc(c1)C(=O)NC(c2ccc(C)cc2)c3cc(Cl)c4cccnc4c3O	Chemistry 586	Probe-like	MMV665969			SJ000128995	CHEMBL590683	Chemistry 186	186		0.918887		98	92	393	527		939.5		273.9	470.8	678.2	327.7	458.8	388.6	LR	✖	✖	o	o	o					1.1	O	MMV665969	-0.0354139	-0.0416794	0.0835527		tox	3.10157	++	MMV665969	12.4265	34.33	-4.654
COc1ccc(cc1)C(=O)NC(c2ccccc2Cl)c3cc(Cl)c4cccnc4c3O	Chemistry 587	Probe-like	MMV666022	[*][H]	MPA36	GNF-Pf-3837	CHEMBL599100	Chemistry 187	187		0.730518		90	99	830	703		977.9		690.9	645.7	634.1	362.4	789	452.6	LR	✖	✖	o	✖	o					1.36	O	MMV666022	-0.0321944	-0.0416794	0.00507722		tox	4.06618	+	MMV666022	-10.7424	-7.646	-12.005
COc1ccc(cc1)C(=O)NC(c2ccc(Cl)cc2Cl)c3cc(Cl)c4cccnc4c3O	Chemistry 588	Probe-like	MMV666054	[*]Cl	MPA36	TCMDC-125549	CHEMBL533598	Chemistry 188	188		1.07604	Ld MAPK2 (2.4C)	110	97	513	525		511.9		292.4	359.2	107.3	547.5	428.1	308.5	✖	✖	✖	o	o	o					0.981	O	MMV666054	0	-0.0160868	0.0228938		tox	12.5136	+	MMV666054	33.7877	25.072	8.392
Oc1c(ccc2cccnc12)C(NC(=O)c3ccccc3)c4ccccc4	Chemistry 589	Drug-like	MMV666080			GNF-Pf-4651;TCMDC-123701	CHEMBL533917	Chemistry 189	189		0.986119	Pf PMT (yeast), PfMTIP - PfMyoA PPI inhibitor (SPR)	99	98	1170	1450		426.3		692.8	554.8	240	650.1	1360	1007	LR	T,S	✖	o	✖	o					1.02	O	MMV666080	-0.0131767	-0.0151007	0.0817732	0.0679314	tox	82.1652		MMV666080	-2.22539	21.319	-4.908
COc1ccc2nc(N)nc(C)c2c1	Chemistry 590	Drug-like	MMV665897			TCMDC-123907	CHEMBL531060	Chemistry 190	190		1.1343		57	64		300		1871		2682	2682	3327		2422	1711	✖	T	S	o	o	o					0.897	O	MMV665897	-0.00321944	-0.0124307	0.0258804		tox	92.4099		MMV665897	46.8231	35.67	12.499
COCCN1C(=Nc2ccccc2C1=O)C	Chemistry 591	Drug-like	MMV665904			TCMDC-124916	CHEMBL580757	Chemistry 191	191		0.845014		79	98				929.8		1044	920.4	202.1	738.3	892.3	644.4	LR	T	S	o	✖	o					0.959	O	MMV665904	0.000693511	-0.0234899	0.98742	1.02959	active	29.8328		MMV665904	8.84493	1.176	-14.941
Cc1ccnc(NC(c2cccc(OCc3ccccc3)c2)c4ccc5cccnc5c4O)c1	Chemistry 592	Probe-like	MMV000720			TCMDC-125558;SJ000112364	CHEMBL547266	Chemistry 192	192		1.07774		107	97	1015	1020		962.8		1063	589	314.7	1223	794.2	525.1	LR	✖	✖	o	✖	o					1.56	O	MMV000720	-0.028975	-0.0307112	0.00857875		tox	3.31453	++	MMV000720	51.365	39.429	-3.508
Oc1c(ccc2cccnc12)C(Nc3ccccn3)c4cccc(Oc5ccccc5)c4	Chemistry 593	Probe-like	MMV665814			GNF-Pf-4451;SJ000112775	CHEMBL586033	Chemistry 193	193		1.01592		114	87	1010	1070		1070		1632	551.6	490.9	775.3	934.9	724.9	LR	✖	o	o	✖	o					0.732	O	MMV665814	1.33285	1.0588	1.17315		NA	107.797		MMV665814	59.6079	33.571	-4.682
Cc1ccc(NC(=O)Nc2cccc(Cl)c2)cc1F	Chemistry 594	Drug-like	MMV000911			SJ000150566	CHEMBL590944	Chemistry 194	194		0.873528	Pf PKG (2.4C)	85	52				1207		2069	1711	764.7		3611	1387	✖	✖	✖	o	✖	o					0.945	O	MMV000911	-0.0374496	-0.0486577	0.150792	0.106604	tox	9.87438		MMV000911	-105.98	-74.707	-23.279
Clc1cccc(NC(=O)Nc2ccc(Br)cc2)c1	Chemistry 595	Drug-like	MMV001318			SJ000292636	CHEMBL459199	Chemistry 195	195		0.875626	Pf PKG (3.6C)	84	94				3587		2221	1242	700	1278	1968	841.9	LR	T	✖	o	o	o					1.1	O	MMV001318	-0.0270469	-0.0234899	0.337818	0.345006	tox	8.05489		MMV001318	-35.3603	-37.514	-21.886
Clc1ccc(NC(=O)Nc2ccc(Cl)c(Cl)c2)cc1Cl	Chemistry 596	Probe-like	MMV665852	[*]Cl	MPA16	GNF-Pf-2903	CHEMBL10835	Chemistry 196	196		1.06427		69	95	1160	1260		3876	2024.14	594.1	401.9	288.4	398.2	339.6	323.5	LR	✖	✖	o	✖	o					1.02	O	MMV665852	-0.028975	-0.0380234	0.00466527		tox	6.87188		MMV665852	20.1599	23.241	-9.216
Fc1ccc(NC(=O)Nc2ccc(Cl)c(Cl)c2)cc1Cl	Chemistry 597	Drug-like	MMV665953	[*]F	MPA16	SJ000146666	CHEMBL591393	Chemistry 197	197		1.00264		82	95	2060	2130		1828		1081	772.2	366.6	676	621.2	648.4	LR	✖	o	o	✖	o					1.27	O	MMV665953	-0.0339821	-0.0151007	0.0325238	0.0187202	tox	27.3581		MMV665953	51.3923	33.025	3.093
n1c(N(C)C)cc(C)nc1Nc(cc2)ccc2NC(=O)Nc3ccccc3	Chemistry 598	Probe-like	MMV020243			TCMDC-124961	CHEMBL582547	Chemistry 198	198		0.380216		100		1150			972.9		172.8	241.1	207.8	246.7	336.3		LR	✖	✖	o	o	o					1.02	O	MMV020243	0.0354139	0.0131619	0.0408134		tox	3.18067		MMV020243	93.2507	67.254	1.666
n1c(cc(C)nc1Nc(cc2)ccc2NC(CCc3ccccc3)=O)N4CCCC4	Chemistry 599	Drug-like	MMV396669			NA	CHEMBL2028050	Chemistry 199	199		1.01114		85		1070			1262		96.6	212.4	165.3	195.3	818.2	171	LR	T,S	S	o	o	o					0.908	O	MMV396669	-0.028975	-0.0270551	0.0308238		tox	11.2558	+++	MMV396669	88.8255	79.43	40.208
Cc1ccccc1OCCSc2nc3ccc(NC(=O)c4cccs4)cc3s2	Chemistry 600	Probe-like	MMV007396	[*]c1cccs1	MPA13	GNF-Pf-3312	CHEMBL582286	Chemistry 200	200		0.99165		66	96	697	1040		808.3		548.7	330.3	114.8	174.8	354	271.3	✖	T	S	o	✖	o					0.947	O	MMV007396	-0.028975	-0.0380234	0.628761		active	12.0736		MMV007396	7.16126	16.697	-0.213
Cc1ccccc1OCCSc2nc3ccc(NC(=O)c4ccccc4)cc3s2	Chemistry 601	Probe-like	MMV007577			GNF-Pf-1529	CHEMBL586078	Chemistry 201	201		1.02204		81	93	1120			1473		1163	1065	279.6	425.1	910.8	589.9	LR	T	✖	o	o	o					0.884	O	MMV007577	-0.0257555	-0.0343673	0.32557		tox	10.7027		MMV007577	7.0709	5.367	-4.073
Oc1c2CCCCc2nc3ccccc13	Chemistry 602	Drug-like	MMV665843			GNF-Pf-3796	CHEMBL602366	Chemistry 202	202		0.859371		74	97				876		1047	770.3	658.4	512.2	857.9	692.6	o	o	o	o	o	o					0.899	O	MMV665843	0.0225361	-0.00146244	1.07593		active	8.66959		MMV665843	21.5416	19.177	-0.577
FC(F)(F)c1cccc(Nc2nc(nc3ncccc23)c4ccccc4)c1	Chemistry 603	Drug-like	MMV665798			TCMDC-125597	CHEMBL547193	Chemistry 203	203		0.933916	Pf PKG (3.7)	70	99				885.1	905.1	95.48	150.4	119.2	89.23	141.2	81.6	LR	S	S	o	o	✖					0.786	O	MMV665798	-0.0305145	-0.0402685	0.0469575	0.0173283	tox	69.9025		MMV665798	5.34219	8.591	-4.547
CCOc1ccc(cc1)n2cc(c3ccccc3)c4c(SCc5cc(C)ccc5C)ncnc24	Chemistry 604	Probe-like	MMV085471			GNF-Pf-528	CHEMBL582119	Chemistry 204	204		0.940078		-15	97	1705			1153								✖	o	o	o	o	o					0.939	O	MMV085471	0.891785	1.07343	1.12227		NA	96.1423		MMV085471	-15.2857	-11.484	-10.885
n12c(nc(c3ccc(Cl)s3)cc1C(F)(F)F)cc(C(=O)NC(CC4)CCN4Cc5ccccc5)n2	Chemistry 605	Probe-like	MMV396635			NA	CHEMBL2028045	Chemistry 205	205		1.31691		48		959			5173								o	T,S	S	o	o	o					0.699	O	MMV396635	0.92398	0.762661	1.29621		NA	86.3274		MMV396635	70.8845	43.578	5.406
Oc1ccc2ccccc2c1CNc3nc4ccccc4[nH]3	Chemistry 606	Probe-like	MMV011832			GNF-Pf-2551	CHEMBL579331	Chemistry 206	206		1.06727		58	83	646			629.4		2542	4817	344.1	554.9		4113	o	✖	S	✖	o	o					0.578	O	MMV011832	0.00643888	-0.0124307	0.000133882		tox	41.0205		MMV011832	15.1585	8.231	-0.472
Oc1ccc(Cl)cc1CNc2nc3ccccc3[nH]2	Chemistry 607	Drug-like	MMV665850			GNF-Pf-3183	CHEMBL580159	Chemistry 207	207		0.909283		22	82				1001		1140	1659	1179	1467	1412	1320	o	T,S	S	o	o	o					1.07	O	MMV665850	-0.0339821	-0.0402685	0.0188775	0.012954	tox	70		MMV665850	-3.66228	-1.953	-15.176
Cc1cc(Nc2cccc(F)c2)nc(NCc3ccccc3)n1	Chemistry 608	Drug-like	MMV006319			GNF-Pf-2534	CHEMBL579105	Chemistry 208	208		0.89933	Diaminoquinazolines and pyrimidines reported in [Bioorg Med Chem Lett. 2010;20:228-31 & J. Med. Chem. 2014; 57:1014–1022]	54		662			543.8		147.4	530.8	449.1	323.3			LR	✖	o	o	o	o					0.833	O	MMV006319	-0.0409172	-0.057047	0.00549354	-0.0159763	tox	14.6735	+	MMV006319	81.76	49.686	24.604
n1c(Nc(cc2)ccc2OC)cc(C)nc1NCc3ccccc3	Chemistry 609	Probe-like	MMV006825			GNF-Pf-2776	CHEMBL578294	Chemistry 209	209		1.05999	PfA-M1 protease inhibitor (83% inh @ 100uM – PfA-M17: 36% inh @ 100µM) (Florent), diaminoquinazolines and pyrimidines reported in [Bioorg Med Chem Lett. 2010;20:228-31 & J. Med. Chem. 2014; 57:1014–1022]	52		467			311.4		85.09	441.9	291.9				T	T,S	S	o	o	o					0.729	O	MMV006825	0	-0.00146244	0.0250565		tox	16.2248		MMV006825	57.9213	32.451	8.895
[O-][N+](=O)c1ccc(C=NNc2nc3ccccc3[nH]2)cc1	Chemistry 610	Probe-like	MMV666607			GNF-Pf-4119;TCMDC-124105	CHEMBL532879	Chemistry 210	210		1.01348	Pf HDAC (enz >70% inhib), Respiratory target (yeast)	68	97	142			241.6		92.02	154.4	996.1	169	164.5	157.5	LR	T,S	S	o	o	o					1.13	O	MMV666607	1.47441	1.98993	0.859879	0.802521	NA	114.049		MMV666607	53.1643	45.823	4.707
Brc1ccc(Nc2nc3ccccc3nc2Nc4ccc(Br)cc4)cc1	Chemistry 611	Probe-like	MMV007224			GNF-Pf-2233;TCMDC-125776	CHEMBL537778	Chemistry 211	211		1.0947		113	98	1061	497		1511	1562.17	116.5	184.4	96.43	137.9	119.5	115.3	LR	✖	✖	o	✖	o					0.887	O	MMV007224	-0.0321944	-0.0343673	-0.00367661		tox	113.517		MMV007224	98.2362	95.498	30.109
FC(F)(F)c1cccc(Nc2nc3ccccc3nc2Nc4cccc(c4)C(F)(F)F)c1	Chemistry 612	Probe-like	MMV665794			TCMDC-124162	CHEMBL528437	Chemistry 212	212		0.926623	Pf PKG (2.5C)	110	95	313	501		739.1	1163.62	74.35	71.92		87.75	54.74	53.85	LR	✖	o	✖	o	o					1.08	O	MMV665794	-0.0257555	-0.023399	-0.00274973		tox	96.7508		MMV665794	94.5858	95.735	33.873
COc1ccccc1N2CCN(CC2)C(CNS(=O)(=O)c3ccc(Cl)cc3)c4cccnc4	Chemistry 613	Drug-like	MMV665914			SJ000241478	CHEMBL600439	Chemistry 213	213		0.951554		62	95				913		4695			2503			LR	T	o	o	✖	o					0.851	O	MMV665914	0.0388366	0.0352349	0.507085	0.402966	tox	99.3032		MMV665914	11.2934	0.587	2.065
O=C(Nc1cccc(c1)C2=NCCN2)Nc3cccc(c3)C4=NCCN4	Chemistry 614	Probe-like	MMV665810			TCMDC-124304;SJ000113875	CHEMBL427342	Chemistry 214	214		1.17195		95	97	1010	1380		332.2		639.6	634.9	146	186.5	185.7	237	LR	T	o	o	✖	o					1	O	MMV665810	0.389552	0.17403	0.517742		weak	96.1442		MMV665810	9.73138	0.701	-10.601
CCCCCCc1cc2C=C(C(=Nc3ccccc3C)Oc2cc1O)c4nc5ccccc5[nH]4	Chemistry 615	Probe-like	MMV666597			GNF-Pf-5687	CHEMBL601566	Chemistry 215	215		1.13565		32	96	551	149		5723		1031	341.3	405.4	288.9	167.6	312.5	✖	✖	✖	o	o	o					0.969	O	MMV666597	-0.0225361	-0.0307112	0.14555		tox	107.175		MMV666597	81.6152	77.655	4.288
c12c(ncnc1NCCCN(CC3)CCO3)c4c(ccc(Cl)c4)[nH]2	Chemistry 616	Drug-like	MMV006587	[*]Cl	MPA30	GNF-Pf-4478	CHEMBL597857	Chemistry 216	216		0.795987		85		700			617.4		60.71	139	95.38	311	1315	92.47	LR	T	S	o	o	o					0.984	O	MMV006587	-0.0062416	0.00167785	0.0460827	0.0198137	tox	61.8943		MMV006587	93.3904	93.241	41.27
Fc1ccc2[nH]c3c(NCCCN4CCOCC4)ncnc3c2c1	Chemistry 617	Drug-like	MMV019871	[*]F	MPA30	TCMDC-124555	CHEMBL547488	Chemistry 217	217		1.01066		95	98	345			334.7		321.8	827.1	948.2	2483	3071	620.8	✖	T	✖	o	o	o	>1000	>1000	>1000	>1000	0.859	O	MMV019871	-0.0270469	-0.0318792	0.412085	0.257817	tox	76.4245		MMV019871	56.148	13.656	-3.738
c12c(ncnc1N(CC3)CCN3C)c4c(ccc(Cl)c4)[nH]2	Chemistry 618	Drug-like	MMV396704			NA	CHEMBL2028056	Chemistry 218	218		0.816202		76		1190			1181		399.8	1377	302.8	1189	3920	252.3	LR	T	o	o	o	o					0.949	O	MMV396704	0.00643888	-0.00511853	0.676341		active	55.4095	+	MMV396704	37.5035	13.474	-0.519
c12c(ncnc1NCCN(CC)CC)c3c(ccc(Br)c3)[nH]2	Chemistry 619	Drug-like	MMV305841	[*]Br	MPA35	MMV006545, GNF-Pf-3274,	CHEMBL582079	Chemistry 219	219		0.9		97		707			871		114	346.3	119.7	450.6	1211	243.2	✖	✖	S	o	o	✖					0.951	O	MMV305841	-0.0374496	-0.057047	0.0106547	No data	tox	6.85381		MMV305841	100.535	92.834	21.361
c12c(ncnc1NCCN(CC)CC)c3c(ccc(Cl)c3)[nH]2	Chemistry 620	Drug-like	MMV396703	[*]Cl	MPA35	NA	CHEMBL2028055	Chemistry 220	220		0.91878	Pf PKG (2.3C)	88		406			373		146.9	299.5	168.6	482.5	859.6	237.1	LR	T	S	o	✖	o	326	851	314	266	0.692	O	MMV396703	-0.0339821	-0.057047	0.045208	0.0196149	tox	17.538		MMV396703	102.021	99.082	25.935
Clc1ccc(cc1)C2(CN3CCC(CC3)NC(=O)CCc4occc4)CCC2	Chemistry 621	Drug-like	MMV666108			TCMDC-124834	CHEMBL545880	Chemistry 221	222		0.942944		71	90	1140			1026		433.8	545.3		312.5	557.9	504.8	✖	✖	o	o	✖	o					0.875	O	MMV666108	-0.00970916	-0.0151007	0.45906	0.329	tox	38.384		MMV666108	29.6609	21.75	-0.552
CC(CCC(=C)C)N1CCC(CC1)N2CCC(CC2)C(=O)NCCc3ccccc3	Chemistry 622	Drug-like	MMV666110			SJ000217121	CHEMBL607308	Chemistry 222	223		0.967395		17	95	1750			1462		1838	4598		3067		2934	✖	o	o	o	o	o					0.756	O	MMV666110	-0.0062416	0.0100671	0.0900835	0.0291589	tox	48.0123	+	MMV666110	-0.732904	5.992	-6.023
Cc1ccc(cc1NCc2cc(Cc3ccccc3)ccc2O)c4oc5ccccc5n4	Chemistry 623	Probe-like	MMV020912			TCMDC-125705	CHEMBL587825	Chemistry 223	224		0.99311		84	64				1700			549.9	2438	256.2	217.4	438.7	LR	T	✖	✖	o	o					1.17	O	MMV020912	0.247897	0.236184	0.868925		weak	106.131		MMV020912	79.7615	16.238	-7.689
CCN1CCN(Cc2ccc(NC(=O)c3cc4ccc5cccnc5c4[nH]3)cc2)CC1	Chemistry 624	Drug-like	MMV020548			TCMDC-125281	CHEMBL525486	Chemistry 224	225		0.873601		33	70	361			664.9		351.6	485.2	881.9	681.1	1110	1255	LR	T	S	o	o	o	582	674	422	497	1.56	O	MMV020548	-0.0166443	-0.057047	0.0161657	-0.00136201	tox	98.401		MMV020548	-29.385	-28.924	-13.957
CC1CCN(Cc2ccc(NC(=O)c3cc4ccc5cccnc5c4[nH]3)cc2)CC1	Chemistry 625	Drug-like	MMV020549			TCMDC-125282	CHEMBL588855	Chemistry 225	226		0.783337	Pf HSP90 (14.4C)	68	97	274	773		242.1		163.5	329.7	512	408.1	557.5	497.3	✖	T	✖	o	o	o					1	O	MMV020549	-0.0409172	-0.057047	0.0459078	0.0334338	tox	44.8547		MMV020549	81.2752	0.635	-7.276
COc1ccccc1CNC(=O)CCN2C(=O)Nc3ccsc3C2=O	Chemistry 626	Drug-like	MMV019066			TCMDC-123587	CHEMBL587288	Chemistry 226	227		0.74545		10	67	140	150		976.8		292.2		116.1	71.17	131.4	109.1	o	T, S	S	o	o	o	367	432			1.12	O	MMV019066	0.0561744	0.0520134	1.1398	1.05315	active	27.1132		MMV019066	34.4145	35.15	16.634
COc1ccccc1CNC(=O)CCN2C(=O)Nc3ccccc3C2=O	Chemistry 627	Drug-like	MMV665916			F3407-3786 (batch)	CHEMBL581489	Chemistry 227	228		0.926747		19	97	72.6	190		517.6		509.6		92.48		181.9	111.6	o	S	S	o	o	o					1.15	O	MMV665916	0.0110962	0.0100671	1.209	1.22822	active	22.6178		MMV665916	24.9596	27.289	14.462
COc1cccc(NC(=O)[C@H](C(C)C)N2C(=O)Nc3ccccc3C2=O)c1	Chemistry 628	Drug-like	MMV665878			TCMDC-125133	CHEMBL530223	Chemistry 228	229	YES	0.923378	Respiratory target (yeast); diones like MMV665878 led to clinical candidate GSK’607	100	99	139	203		158.1		86.4	75.56	76.46	80.27	99.11	64.74	✖	✖	S	✖	o	o	199	349	213	156	0.762	O	MMV665878	-0.0201118	-0.0234899	0.883322	0.954728	active	50.9806		MMV665878	75.6046	75.488	12.736
COc1cccc(NC(=O)Cn2c(C)c(C#N)c3ccccc23)c1	Chemistry 629	Drug-like	MMV665826			GNF-Pf-5336;TCMDC-125424	CHEMBL531222	Chemistry 229	230	YES	0.93379		80	89	1090	1480		1266		345.7	314.1	298.7	323.1	336.5	292.3	✖	✖	S	o	✖	o					1.1	O	MMV665826	-0.0201118	-0.00671141	0.50866	0.22153	tox	104		MMV665826	11.598	8.076	-6.302
COc1ccc(c(OC)c1)n2ccnc2SCC(=O)Nc3cc(C)ccc3C	Chemistry 630	Drug-like	MMV019258			TCMDC-123824	CHEMBL524784	Chemistry 230	231		0.794635	Similar to Thioether carbonyl pre-clinical candidate of GSK, Pyrimidine biosynthesis (DHODH inhibitor) (Gamo)	66	95	170	388		351.4		72.96	186.6	296.8	128.8	172.6	129.5	LR	T,S	o	✖	o	o	>1000	>1000	793	431	0.75	O	MMV019258	-0.0201118	-0.0151007	0.369222	0.194489	tox	92.2996		MMV019258	4.80123	10.353	-5.219
CCN1C(=Nc2ccccc2C1=O)SCC(=O)Nc3cc(ccc3Cl)C(F)(F)F	Chemistry 631	Drug-like	MMV666103			TCMDC-125426	CHEMBL588516	Chemistry 231	232		0.934443		93	64	1000			902.8		171.1	195.7	235.7	96.43	165.6	152.2	✖	T	✖	o	o	o					1	O	MMV666103	0.309306	0.127517	1.03719	1.00573	weak	97.1311		MMV666103	7.30006	9.315	-8.811
CC(=O)c1ccc(NC(=O)CSc2nc(ns2)c3ccccc3Cl)cc1	Chemistry 632	Probe-like	MMV666124			TCMDC-124545	CHEMBL532015	Chemistry 232	233	YES	0.837579		99	93				1692		660.9	303.3	173.3	282.6	426.2	185	LR	✖	o	o	✖	o					1.02	O	MMV666124	-0.0354139	-0.0380234	0.0411224		tox	113.485	++	MMV666124	-2.66338	0.279	-4.749
COc1ccc(NC(=O)C2C(N(CC(C)C)C(=O)c3ccccc23)c4cccs4)cc1Cl	Chemistry 633	Probe-like	MMV000642	[*]Cl	MPA26	GNF-Pf-5511;SJ000101241	CHEMBL578952	Chemistry 233	234	YES	1.03929	Dihydroisoquinoline, structurally related to preclinical candidate SJ-733, found to work via PfATP4	100	100	20.2	50.8		46.27								✖	✖	o	o	✖	o					0.924	O	MMV000642	-0.0409172	-0.057047	0.502186	0.698333	active	81.6239		MMV000642	85.7899	57.802	7.944
COc1ccc(NC(=O)C2C(N(CC(C)C)C(=O)c3ccccc23)c4cccs4)cc1	Chemistry 634	Drug-like	MMV000662	[*][H]	MPA26	SJ000101287	CHEMBL605281	Chemistry 234	235	YES	0.915752	Dihydroisoquinoline, structurally related to preclinical candidate SJ-733, found to work via PfATP4	111	100	36.7	73.9		1258		48.73	58.16	52.58	49.32	66.01		✖	✖	✖	✖	o	o	262	370	343	211	1.2	O	MMV000662	-0.0235794	-0.057047	0.632352	0.497909	active	95.7418		MMV000662	77.7181	58.022	3.184
CC(C)CN1C(C(C(=O)Nc2cc(C)on2)c3ccccc3C1=O)c4cccs4	Chemistry 635	Drug-like	MMV006429			GNF-Pf-5537	CHEMBL586704	Chemistry 235	236	YES	0.895208	Respiratory target (yeast), dihydroisoquinoline, structurally related to preclinical candidate SJ-733, found to work via PfATP4	90	100	32.8	39.1		160			61.54	73.4	77.43	79.48	73.5	✖	✖	o	o	✖	o	213	385	300	183	0.791	O	MMV006429	-0.0270469	-0.0402685	0.850431	0.817931	active	101.138		MMV006429	75.7742	47.238	4.845
COc1ccccc1CNC(=O)C2C(N(CC(C)C)C(=O)c3ccccc23)c4cccs4	Chemistry 636	Drug-like	MMV000648	[*][H]	MPA22	SJ000101251	CHEMBL590182	Chemistry 236	237	YES	0.915755	Dihydroisoquinoline, structurally related to preclinical candidate SJ-733, found to work via PfATP4	74	97				1143		1443	1269	1293	1311	1501	1261	✖	✖	✖	o	✖	o					1.04	O	MMV000648	-0.0339821	-0.0486577	0.16785	0.0841363	tox	110.797		MMV000648	-4.50172	-1.719	-10.784
CCOc1ccccc1CNC(=O)C2C(N(CC(C)C)C(=O)c3ccccc23)c4cccs4	Chemistry 637	Drug-like	MMV000653	[*]C	MPA22	SJ000101277	CHEMBL592344	Chemistry 237	238	YES	0.847413		82	97	1320			1220		1286	1121	297.8	1072	1187	858.7	✖	✖	S	✖	o	o					1.14	O	MMV000653	-0.0374496	-0.057047	0.0976065	0.0600775	tox	89.4329		MMV000653	13.3576	5.221	-7.77
COc1ccc(cc1)C2C(C(=O)Nc3cccc(OC)c3)c4ccccc4C(=O)N2C5CCCCC5	Chemistry 638	Probe-like	MMV008455			GNF-Pf-4741	CHEMBL584655	Chemistry 238	239	YES	0.925648	Dihydroisoquinoline, structurally related to preclinical candidate SJ-733, found to work via PfATP4	83	97	1180	1600		2340		1046	688.8	611.8	636.3	790.4	604.6	✖	✖	S	o	✖	o					0.797	O	MMV008455	0.0643888	0.0826277	0.72011		active	59.8873	++	MMV008455	18.9892	5.659	-11.476
COc1ccc(CCN2CCC(CN(C)Cc3cnn(c3)c4ccccc4)CC2)cc1	Chemistry 639	Drug-like	MMV666069			TCMDC-124632	CHEMBL533399	Chemistry 239	240		0.956327		78	97	1430			2678		1073	1095		2761		2839	o	o	o	o	o	o					0.857	O	MMV666069	-0.0131767	-0.0318792	0.0123167	0.00291291	tox	53	+	MMV666069	9.10066	-3.821	-16.492
O=C(NC1CCCCC1)C(N(CCc2ccccc2)C(=O)c3occc3)c4cccs4	Chemistry 640	Probe-like	MMV666106			TCMDC-123798	CHEMBL532510	Chemistry 240	241		1.02498		49	92	1070			883.4		690.6	612.6	642.9	1983	734.4	1395	LR	o	o	o	o	o					0.913	O	MMV666106	-0.0160972	-0.0343673	0.233707		tox	90.2482		MMV666106	-2.74621	0.644	-16.763
Cc1ccc(cc1)c2cc3nc4CCCCc4c(O)n3n2	Chemistry 641	Drug-like	MMV006937	[*]C	MPA32	GNF-Pf-2991	CHEMBL580381	Chemistry 241	242		0.832353	Respiratory target (yeast)	84	73	396	1120		1780		723.9	466.1	160.3	310.4	463.4	346.2	LR	T	✖	o	o	o	889	1256	>1000	>1000	0.946	O	MMV006937	-0.0270469	-0.0151007	1.10945	1.09083	active	18.1361		MMV006937	-108.883	-89.005	-31.099
Oc1c2CCCCc2nc3cc(nn13)c4ccccc4	Chemistry 642	Drug-like	MMV008270	[*][H]	MPA32	GNF-Pf-780	CHEMBL600904	Chemistry 242	243		0.265431		83	77				1556		1044	1049		715	2407	1008	o	o	S	o	o	o					0.805	O	MMV008270	-0.0270469	-0.0402685	1.13972	1.21729	active	9.49178		MMV008270	-100.568	-145.264	-129.023
n1(nc(C)c2c3ccc(OC)c(OC)c3)c2ncc(C#N)c1N	Chemistry 643	Drug-like	MMV396797			NA	CHEMBL1460047	Chemistry 243	244		0.85992	Artemisinin-sensitivity cluster (pB chemigenomic analysis)	75		477			304.7		150.2	173.1	315.2	317	204.7	301.8	✖	T	✖	✖	o	o	330	457			0.831	O	MMV396797	-0.0409172	-0.057047	0.282182	0.227296	tox	19.9511		MMV396797	94.1705	74.67	23.96
CCn1c(CN2CCN(Cc3ccccc3)CC2)nc4cc(NC(=O)c5cccs5)ccc14	Chemistry 644	Drug-like	MMV020439			TCMDC-125164	CHEMBL581175	Chemistry 244	245		0.982419		88	97	512	413		468.1		138.1	235.6	105.4	143.6	130.3	193	✖	T	S	✖	o	o	174	186			0.848	O	MMV020439	0.0145637	-0.0151007	0.0221141	0.00947441	tox	5.50373		MMV020439	10.1435	11.798	-0.105
c1(C#N)nc(Cc2cccc(cccc3)c23)oc1N(CC4)CCN4C(c5ccccc5)c6ccccc6	Chemistry 645	Probe-like	MMV396726			NA	CHEMBL2028060	Chemistry 245	246		1.28		95		1160			803.4		963.4	1050	1120	1188	1184	718.5	LR	T	S	o	o	o					1.06	O	MMV396726	0.0321944	0.0753155	1.11032		active	81.3103		MMV396726	28.3929	8.345	-0.098
COc1ccc(cc1)c2cn3c(C(=O)Nc4ccccc4Cl)c(c5CCCCn2c35)c6ccccc6	Chemistry 646	Probe-like	MMV020403			TCMDC-125125	CHEMBL548338	Chemistry 246	247		0.847345		67	80				4912		4533	882.3		2459	3218	2021	LR	T	o	o	o	o					1.06	O	MMV020403	-0.0193166	-0.0307112	0.474694		tox	80.7348		MMV020403	3.70849	-7.551	-7.387
OC(COc1ccccc1C(=O)CCc2ccccc2)CN3CCCCC3	Chemistry 647	Probe-like	MMV009015			GNF-Pf-5152	CHEMBL319952	Chemistry 247	248		1.20747		94	97	676.5	182		1093		1184	442.2	220.9	156.6	156.2	198.7	LR	T	S	✖	o	o					1	O	MMV009015	0.0128778	-0.00146244	0.0335014		tox	33.667		MMV009015	85.9517	46.917	-3.756
COc1ccc(cc1)C(=O)C2CC2c3ccc(Cl)cc3	Chemistry 648	Probe-like	MMV665924			GNF-Pf-3417	CHEMBL602179	Chemistry 248	249		0.937347		74	83	1060			3291	2695.84	154.9	690.5	943.3	719.9	1276	610.7	LR	T	S	o	✖	o					1.31	O	MMV665924	0.212483	0.17403	0.618566		active	92.9622		MMV665924	11.6013	7.114	-0.012
COc1ccc(cc1)C(=O)C(CCC(CNC(C)(C)C)C(=O)c2ccc(OC)cc2)CNC(C)(C)C	Chemistry 649	Probe-like	MMV007591			GNF-Pf-877	CHEMBL584015	Chemistry 249	250		1.14309		57	85				1598		2378	4378	1879	2858	3436	2919	LR	T	✖	✖	o	o					0.945	O	MMV007591	-0.0321944	-0.0380234	-0.00954682		tox	31.705		MMV007591	35.5886	9.239	-4.677
CC1=C(CC(=O)c2cccc(c2)[N+](=O)[O-])C(=O)c3ccccc3C1=O	Chemistry 650	Probe-like	MMV666125			GNF-Pf-119	CHEMBL601156	Chemistry 250	251		0.98287		95		381			129.4		595.5	119.4	104.3	85.6	171		LR	T	✖	o	✖	o					1.08	O	MMV666125	-0.028975	-0.0416794	0.00394437		tox	50.1816		MMV666125	92.0533	94.802	-8.886
CCOC(=O)C1CCN(CC1)C(=O)CN2C(c3ccccc3C2=O)c4c[nH]c5ccccc45	Chemistry 651	Drug-like	MMV011576			GNF-Pf-4442	CHEMBL601612	Chemistry 251	252		0.919155		93	98	1175	2670		512		881	1427	1622	767.5	4023	1373	✖	T	✖	o	✖	o					0.681	O	MMV011576	0.590178	0.421141	1.1852	1.12175	weak	108.164		MMV011576	27.3557	7.217	-10.227
COc1ccc(cc1)C2=CC(=O)Oc3c4CN(Cc5ccc(F)cc5)COc4ccc23	Chemistry 652	Probe-like	MMV000604			SJ000092540	CHEMBL591623	Chemistry 252	253		1.24358	Pf PKG (2.2C)	79	96	735	294		850.7		1313	673.3	590.9	217.4	217.2	319.9	✖	✖	o	o	✖	o					0.951	O	MMV000604	-0.00321944	-0.00877462	0.428968		tox	82.7244		MMV000604	47.8083	1.994	-9.508
FC(F)(F)c1cccc(c1)N2N=Nc3ccccc3C2=N	Chemistry 653	Probe-like	MMV665923			GNF-Pf-2570	CHEMBL578508	Chemistry 253	254		1.16096		89	92				241.5		926.6	495.2	132.1	304.7	508.6	396.9	LR	T	S	o	o	o					1.06	O	MMV665923	0.00965832	0.0131619	1.075		active	4.47475		MMV665923	3.19903	9.249	-2.971
c1(C(c(cccn2)c2)N3CCC(CC3)Cc4ccccc4)c(C)c(C)sc1NC(=O)c5ccco5	Chemistry 654	Probe-like	MMV396663			NA	CHEMBL2028047	Chemistry 254	255		0.976841		83		1020			1335		616.9	436.1	1288	322.6	340.2	339.5	LR	✖	✖	✖	o	o					1.12	O	MMV396663	-0.028975	-0.0343673	0.178403		tox	24.0667	+	MMV396663	95.2263	19.084	1.183
CN(C)CCCNCc1oc(cc1)c2ccc(F)c(Cl)c2	Chemistry 655	Drug-like	MMV020505			TCMDC-125238	CHEMBL586661	Chemistry 255	256		0.98007		70	96	875.5	763		1163		542.4	939.4	179.7	196.3	801.9	168	✖	T	S	✖	o	o					0.75	O	MMV020505	0.0160972	0.016818	0.044212		tox	102.88		MMV020505	86.4456	30.75	-1.909
COc1ccc2C(=O)C=C(Oc2c1)C(Cl)(Cl)Cl	Chemistry 656	Drug-like	MMV665820			SJ000290852	CHEMBL590888	Chemistry 256	257		0.882205		86	78	520	550		958.5		1129	2083	644.9	511.3	637.2	647.2	✖	✖	✖	o	✖	o	942	789	>1000	>1000	0.757	O	MMV665820	-0.0270469	-0.0234899	0.0361979	0.0194161	tox	81.0509	++	MMV665820	69.2	51.179	-9.941
Clc1cc(Br)ccc1c2oc(CNCC3CCNCC3)cc2	Chemistry 657	Drug-like	MMV019918			TCMDC-124617	CHEMBL537152	Chemistry 257	258		0.914398		78	96	800.5	1620		596		214.7	514.1	523.4	624.9	2677	772.9	LR	✖	S	✖	o	o					1.17	O	MMV019918	-0.0305145	-0.0486577	0.031999	0.0131528	tox	17.3288	+++	MMV019918	97.2997	94.291	-2.386
c1(C(OCC)=O)c(cc(cc2)OC(=O)c(cc3OC)cc(OC)c3OC)c2n(c4ccccc4)c1C	Chemistry 658	Probe-like	MMV396664			NA	CHEMBL2028048	Chemistry 258	259		0.931356		84		615			217.8		266.5						o	o	o	o	o	o					0.9	O	MMV396664	-0.00321944	-0.0124307	0.391893		tox	105.36		MMV396664	12.1978	0.814	-0.64
CCOC(=O)c1c(C)n(c2ccc(Cl)cc2)c3ccc(OC(=O)C=Cc4ccccc4)cc13	Chemistry 659	Probe-like	MMV666600			TCMDC-125715	CHEMBL579443	Chemistry 259	260		0.911969		67	94	215.5	659		613.7		288.4	340.9	268.1	1295	743.9	523.3	LR	o	S	o	o	o	>1000	>1000	>1000	>1000	1.12	O	MMV666600	-0.0374496	-0.0402685	0.295304	0.31876	tox	74.8827		MMV666600	4.16554	3.399	6.806
CCCc1cc(O)c2C3=C(CN(C)CC3)C(=O)Oc2c1	Chemistry 660	Probe-like	MMV665841			GNF-Pf-4824;TCMDC-124226	CHEMBL586344	Chemistry 260	261		1.0647		89	97	146	80.7		2573		207.6	199.6	155.7	80.79	111.9	214	LR	✖	S	o	✖	o			>1000	>1000	0.803	O	MMV665841	0.167136	0.563758	0.894082	0.736509	weak	81.1929		MMV665841	92.2351	92.545	18.384
CCCCCCc1cc(O)c2C3=C(CCC(C)C3)C(=O)Oc2c1	Chemistry 661	Probe-like	MMV665987			GNF-Pf-4816	CHEMBL600356	Chemistry 261	262		1.13249		99	59	534	467		567.5		429.9	361.4	257.3	120.8	201.1	224.3	LR	T	o	o	✖	o					1.07	O	MMV665987	-0.0321944	-0.0416794	0.0423582		tox	5.72329		MMV665987	32.2517	75.973	6.777
CCN1CCN(CC1)c2c(cnc3cc(OC)c(OC)cc23)C(=O)c4ccccc4	Chemistry 662	Probe-like	MMV008474			GNF-Pf-3573	CHEMBL606252	Chemistry 262	263		1.0711		24	59				3337		735.5			3934		3733	✖	o	o	o	o	o					0.983	O	MMV008474	-0.0193166	-0.0270551	0.929275		active	25.52		MMV008474	9.62499	6.525	-11.132
C(F)(F)(F)c(cc1)ccc1C(=O)NCC(N2CCCCCC2)c(ccs3)c3	Chemistry 663	Drug-like	MMV396672			NA	CHEMBL2028051	Chemistry 263	264		0.933904	Respiratory target (yeast)	82		433			466.7		380.1	670.2		1414	2136	4523	LR	✖	S	o	o	o	425	1121			0.908	O	MMV396672	-0.0374496	-0.0402685	0.0222016	0.00818199	tox	33.8885		MMV396672	3.24089	-6.011	-2.926
COc1ccc2nccc(C(O)C3CC4(CCN3CC4)C=C)c2c1	Chemistry 664	Drug-like	MMV665782			GNF-Pf-5561;TCMDC-124047	CHEMBL586906	Chemistry 264	265		0.862041		73		42.3	28.1		418			48.15					LR	T	✖	o	✖	o	21	40	19	9	0.693	O	MMV665782	1.23514	1.10906	1.06982	1.09133	NA	93.0293		MMV665782	90.6648	91.388	62.179
Cn1c(nc2ccccc12)C(=O)c3cccc4ccccc34	Chemistry 665	Probe-like	MMV665824			GNF-Pf-5189	CHEMBL577445	Chemistry 265	266		1.02201		25	94						68.52					43.41	T	o	✖	✖	o	o					0.869	O	MMV665824	0.0354139	0.0241302	0.643591		active	91.1639		MMV665824	-26.2198	-16.123	-8.872
CCCN(CCC)CCCNC(=O)c1cc2c(nn(C)c2s1)c3ccc(OC)c(OC)c3	Chemistry 666	Drug-like	MMV000561			SJ000071854	CHEMBL602127	Chemistry 266	267		1.04709	Pf PKG (2C)	81	98	1430			1159		673.8	2877					LR	T	✖	o	o	o					1.19	O	MMV000561	-0.0409172	-0.057047	0.0191399	-0.000367842	tox	14.1224		MMV000561	33.0076	25.227	-0.353
COc1cccc(c1)c2nn(C)c3sc(cc23)C(=O)NCCN4CCN(CC4)c5ccccc5F	Chemistry 667	Drug-like	MMV019064			TCMDC-123585	CHEMBL586962	Chemistry 267	268		0.796889	Pf HSP90 (>2ºC)	70	91	1300			1913		2972	1178	999.8	1154	1204	1260	LR	T	✖	✖	o	o					0.77	O	MMV019064	-0.0305145	-0.0402685	0.462035	0.17729	tox	50.4706		MMV019064	22.1996	1.398	-11.859
OCCCCN1C(=O)c2ccc3C(=O)N(CCCCO)C(=O)c4ccc(C1=O)c2c34	Chemistry 668	Probe-like	MMV009085			GNF-Pf-3184	CHEMBL581225	Chemistry 268	269		0.924652	Pf HT-1	80	97	795	858		891.6		2043	667.4	554	694.8	1146	677.4	✖	o	o	o	✖	o					1.05	O	MMV009085	-0.028975	-0.0416794	-0.0209783		tox	4.54683	++	MMV009085	43.9684	38.789	3.911
CCc1ccc(Nc2cc(C)nc3nc(C)nn23)cc1	Chemistry 669	Drug-like	MMV007374			GNF-Pf-4080	CHEMBL603943	Chemistry 269	270		0.923408	Triazolopyrimidine, structurally related to DSM-265, which targets Pf DHODH (Phillips M et al, SciTransMed. 2015;7:1-12)	81		4000			691.2		1147	1169	1017	875.1	1833	945	LR	T,S	S	o	o	o					0.98	O	MMV007374	0.0769798	0.0855705	0.891808	0.853323	active	102.548		MMV007374	7.3342	-0.803	-2.807
n1(n2)c(nc(C)cc1Nc(cc3)ccc3Cl)nc2C(F)(F)F	Chemistry 670	Drug-like	MMV011256			TCMDC-123826	CHEMBL598369	Chemistry 270	271		0.881773	Possible respiratory target Δ IC50 in low oxygen, Triazolopyrimidine, structurally related to DSM-265, which targets Pf DHODH (Phillips M et al, SciTransMed. 2015;7:1-12) Pyrimidine biosynthesis (DHODH inhibitor) (Gamo)	68		212			302.4			71.09		44.3	41.73		LR	T	✖	o	✖	o	112	169	349	70	0.972	O	MMV011256	-0.0235794	-0.0402685	0.624479	0.622478	active	10.6508		MMV011256	10.7144	0.6	-0.004
n1(n2)c(nc(C)cc1Nc(cc(C)cc3C)c3)nc2C(F)(F)F	Chemistry 671	Drug-like	MMV011259			NA	CHEMBL2028042	Chemistry 271	272		1.04159	Ld MAPK2 (2.2C), Respiratory target (yeast), possible respiratory target Δ IC50 in high bicarbonate; Triazolopyrimidine, structurally related to DSM-265, which targets Pf DHODH (Phillips M et al, SciTransMed. 2015;7:1-12) Pyrimidine biosynthesis (DHODH inhibitor) (Gamo)	96		85.7			136.9								o	o	o	o	o	o	59	132	81	47	0.852	O	MMV011259	0.000693511	0.0100671	0.70487	0.452773	active	10.0387		MMV011259	10.7506	0.774	-2.193
Cc1cc(Nc2ccc(C)c(Cl)c2)n3nc(nc3n1)C(F)(F)F	Chemistry 672	Drug-like	MMV665874			TCMDC-124919	CHEMBL546168	Chemistry 272	273		1.05341	Triazolopyrimidine, structurally related to DSM-265, which targets Pf DHODH (Phillips M et al, SciTransMed. 2015;7:1-12) Pyrimidine biosynthesis (DHODH inhibitor) (Gamo)	87	98	6.71	14.1		1241								LR	T	✖	o	o	o					0.663	O	MMV665874	-0.0166443	-0.0234899	0.0678644	0.0527207	tox	4.31713		MMV665874	2.54985	2.934	-3.623
n1(ncn2)c2nc(C)cc1Nc(ccc(cccc3)c34)c4	Chemistry 673	Drug-like	MMV011099			TCMDC-125840	CHEMBL475813	Chemistry 273	274		0.990422	Respiratory target (yeast), potentiation with artemisinin (yeast screen), Triazolopyrimidine, structurally related to DSM-265, which targets Pf DHODH (Phillips M et al, SciTransMed. 2015;7:1-12)Pyrimidine biosynthesis (DHODH inhibitor) (Gamo)	79		242			156.2				44.68				✖	T	✖	✖	o	o					0.892	O	MMV011099	-0.0062416	-0.0234899	0.116152	0.136927	tox	42.3286		MMV011099	16.0312	5.084	0.466
COc1nc(Nc2ccc(cc2)C(C)C)nc(OC)n1	Chemistry 674	Drug-like	MMV007808			GNF-Pf-3261	CHEMBL582070	Chemistry 274	275		0.910691		82	88	1140			365.1		525.1	995.9	298.2	1337	919.7	900.7	LR	T,S	S	o	o	o					0.948	O	MMV007808	-0.0062416	0.0436242	0.0636656	0.0479487	tox	121.097		MMV007808	-15.6337	-6.791	-5.033
CC(=O)c1sc(NC(=O)Nc2ccc(C)cc2C)nc1C	Chemistry 675	Probe-like	MMV665894			TCMDC-124895	CHEMBL548334	Chemistry 275	276		1.32194		47	52	536	502		1973		159.1	265.4	660.9	587.5	223.5	501.8	LR	✖	✖	✖	o	o					0.843	O	MMV665894	0.965832	1.00396	1.26027		NA	89.2359		MMV665894	58.009	68.389	0.271
Cc1ccc2c(C)nc(Nc3nc(C)cc(n3)c4ccccc4)nc2c1	Chemistry 676	Probe-like	MMV007041			GNF-Pf-4363	CHEMBL596856	Chemistry 276	277		1.15695	Pf PMT (yeast)	47		4000			751.4		2634	843.9	460.2	538.1	633.5	1010	✖	✖	o	o	o	o					0.865	O	MMV007041	-0.0321944	-0.0343673	0.631748		active	87.6624		MMV007041	68.6666	14.92	-2.132
Cc1cc(C)c2nc(sc2c1)N3CCC(CC3)C(=O)NCCCN4CCC(CC4)N5CCCCC5	Chemistry 677	Drug-like	MMV019780			TCMDC-124448	CHEMBL588501	Chemistry 277	278		1.08912		70	98	697			1281		614.4	967.2	1183	1375	3727	1474	✖	✖	o	✖	o	✖					0.803	O	MMV019780	-0.00970916	-0.00671141	0.0194023	0.0154394	tox	30.7264	+	MMV019780	77.9954	0.205	-5.127
Brc1ccc2OCC(=Cc2c1)C(=O)NCCCN3CCC(CC3)N4CCCCC4	Chemistry 678	Probe-like	MMV019995			TCMDC-124696	CHEMBL546531	Chemistry 278	279		1.02783		87	99	563			965		307	405.6	439	847.3	1226	786.6	LR	✖	S	o	o	o					0.897	O	MMV019995	-0.0225361	-0.023399	-0.00336765		tox	77.0149	+	MMV019995	82.2001	19.934	-6.397
Clc1ccc(cc1)S(=O)(=O)N2CCC(CC2)C(=O)NCc3occc3	Chemistry 679	Drug-like	MMV006188	[*]Cl	MPA43	GNF-Pf-4692	CHEMBL527131	Chemistry 279	280		0.958465		66	94	890.5			878.1		1282	744.6	93.58	585.3	687.1	689.8	LR	T	S	o	✖	o					0.889	O	MMV006188	-0.0201118	-0.0234899	0.778788	0.716923	active	5.61575		MMV006188	16.0166	17.42	4.659
Brc1ccc(cc1)S(=O)(=O)N2CCC(CC2)C(=O)NCc3occc3	Chemistry 680	Drug-like	MMV007430	[*]Br	MPA43	GNF-Pf-4287	CHEMBL596652	Chemistry 280	281		0.989713		89	93	939			901.3		428.5	292.7	64.75	117.4	673.9	289.9	LR	T,S	✖	o	o	o					0.773	O	MMV007430	-0.0339821	-0.0486577	0.716942	0.664929	active	6.90258		MMV007430	20.4428	19.86	12.062
CCOC(=O)C1=CN(C)C=C(C1c2cc(Br)c(OCC)c(OC)c2)C(=O)OCC	Chemistry 681	Probe-like	MMV006656			GNF-Pf-3904	CHEMBL606159	Chemistry 281	282	YES	0.890401		90	97	518.5	945		458.1		70.87	71.43	51.65	73.14	66.97	42.32	LR	✖	✖	o	✖	o					1.05	O	MMV006656	-0.0257555	-0.0343673	0.496012		active	86.8694		MMV006656	61.5782	39.494	5.489
CCOc1c(Br)cc(cc1OC)C2C(=CN(C)C=C2C(=O)OC)C(=O)OC	Chemistry 682	Probe-like	MMV006764			GNF-Pf-4926	CHEMBL601814	Chemistry 282	283	YES	1.01498		75	96	511.5	1070		789.1		520.2	495.8	413.5	609.5	552.9	420.7	LR	✖	✖	o	✖	o					1.02	O	MMV006764	-0.0321944	-0.0270551	0.687567		active	149.449		MMV006764	41.2982	17.657	-2.362
CCCCCCOC(=O)C1=C(C)NC(=O)NC1c2ccccc2F	Chemistry 683	Probe-like	MMV007686			GNF-Pf-1405	CHEMBL601348	Chemistry 283	284		0.966504		-18	95	106			7278								o	o	o	o	o	o	>1000	>1000	>1000	>1000	0.657	O	MMV007686	0.305838	0.370805	0.809142	0.95781	weak	92.0052		MMV007686	-15.3449	-14.897	-12.745
CC(C)(C)CC(C)(C)NCC(O)COc1ccc2CCCc2c1	Chemistry 684	Drug-like	MMV665817			SJ000174715	CHEMBL1197899	Chemistry 284	285		0.807538		67	97		1080		1756		2761	2611	387.4	687.9	777.2	920.6	✖	T	S	o	✖	o					1.05	O	MMV665817	-0.0305145	-0.0402685	0.0402218	0.0187202	tox	47		MMV665817	7.106	0.565	-19.994
Cc1ccc(Cn2c(nc3ccccc23)N4CCC(CC4)C(=O)NCc5cccs5)cc1	Chemistry 685	Drug-like	MMV007564			GNF-Pf-4877;TCMDC-124400	CHEMBL588732	Chemistry 285	286		0.722836		88	73	947			825.6		381.5	587.3	385.9	526.2	495.8	658.6	✖	T	✖	✖	o	o					1.03	O	MMV007564	-0.0374496	-0.0486577	0.026138	0.0112639	tox	2.24326		MMV007564	7.07069	-5.605	-6.32
Cc1ccc(C)c(Cn2c(nc3ccccc23)N4CCC(CC4)C(=O)NCc5cccs5)c1	Chemistry 686	Probe-like	MMV019741			TCMDC-124399	CHEMBL582180	Chemistry 286	287		0.922842		83	97	1330	1670		1156	1808.7	303.7	444.6	371.4	545.2	353.7	508.2	✖	T	✖	o	✖	o					1	O	MMV019741	-0.0321944	-0.0380234	0.0211431		tox	3.42723		MMV019741	5.35656	-6.617	-9.713
Cc1ccc(Cl)cc1N2CCN(CCCNC(=O)C3CCN(CC3)c4nc5ccccc5[nH]4)CC2	Chemistry 687	Drug-like	MMV019746			TCMDC-124405	CHEMBL547825	Chemistry 287	288		0.952578		66	97	1330			1299		410.9	484.6	350.7	528.7	1273	619.1	✖	T	✖	o	✖	o					0.814	O	MMV019746	-0.0339821	-0.0486577	0.000332412	-0.00852001	tox	22.3784	+	MMV019746	16.1988	-8.294	-14.738
CC(C)c1ccc(Cn2c(CCNC(=O)C)nc3ccccc23)cc1	Chemistry 688	Drug-like	MMV007617			GNF-Pf-5056	CHEMBL581349	Chemistry 288	289	YES	0.96924		83	97	1790			1494		1301	603.3	805.9	868.3	1001	624.9	✖	✖	✖	o	✖	o					1.02	O	MMV007617	-0.0409172	-0.057047	0.187883	0.201945	tox	110.89		MMV007617	0.586045	-3.483	-11.682
N1(CC(=O)c(ccc(Cl)c2Cl)c2)c3c(cccc3)N(CCN4CCCCC4)C1=N	Chemistry 689	Probe-like	MMV396723			NA	CHEMBL1616787	Chemistry 289	290		1.00753	Pf PMT (yeast)	93		1240			1541		413.1	465.6	797.8	563	483	495.4	LR	✖	o	✖	o	o					1.14	O	MMV396723	-0.00965832	-0.0160868	0.0330895		tox	37.1842		MMV396723	100.894	48.451	5.67
OC(CN1C(=N)N(CCN2CCCCC2)c3ccccc13)c4cccc(Br)c4	Chemistry 690	Drug-like	MMV665902			TCMDC-125140	CHEMBL588509	Chemistry 290	291		1.02381		94	96	893	1400		1106		871.3	708.6	318.8	636.2	640.2	697.2	LR	✖	o	✖	o	o					0.896	O	MMV665902	-0.0409172	-0.0486577	-0.0137513	-0.0169704	tox	46		MMV665902	87.5497	70.236	-4.788
CCN(CC)CCN1C(=N)N(CC(O)c2ccc(Cl)c(Cl)c2)c3ccccc13	Chemistry 691	Drug-like	MMV000248			TCMDC-124062;SJ000018645	CHEMBL394283	Chemistry 291	292		1.05693		95	97	718.5	575		403.8		155.8		95.75	159.5	151.8	169.3	✖	✖	✖	✖	o	o					0.951	O	MMV000248	-0.0339821	-0.0486577	-0.0110396	-0.0160757	tox	20.2028	++	MMV000248	94.5987	88.905	-4.637
CCCCCN1C(=N)N(CC(O)COc2cccc(C)c2)c3ccccc13	Chemistry 692	Probe-like	MMV000444	[*][H]	MPA14	SJ000043202	CHEMBL1198369	Chemistry 292	293		0.898478		105	96		1250		2346		1497	1433	629.1	336.1	590.4	1485	✖	✖	o	o	✖	o					1.13	O	MMV000444	-0.0160972	-0.0307112	-0.00336765		tox	29.6613		MMV000444	57.3037	20.949	-10.674
CCCCCCN1C(=N)N(CC(O)COc2cccc(C)c2)c3ccccc13	Chemistry 693	Probe-like	MMV000445	[*]C	MPA14	SJ000043204	CHEMBL1197901	Chemistry 293	294		1.13409	Pf PMT (yeast)	93	98	1135	700		1805		737.2	1007	322.9	317.5	451.4	693	✖	✖	o	o	✖	o					0.983	O	MMV000445	-0.0193166	-0.0270551	0.0121833		tox	19.7611	++	MMV000445	92.3007	46.725	-11.29
n1(CCc2ccccc2F)c3c(nc4c(cccc4)n3)c(C(=O)NCC(C)C)c1N	Chemistry 694	Drug-like	MMV396744			NA	CHEMBL2028061	Chemistry 294	295		0.920715		-8		832			680.3		317.4						o	o	o	o	o	o					0.63	O	MMV396744	-0.00970916	-0.0318792	0.0133664	0.00887791	tox	92.444		MMV396744	2.93075	-4.461	-2.512
OC1(CC(=O)c2ccccc2O1)C(F)(F)C(F)(F)F	Chemistry 695	Drug-like	MMV000972	[*][H]	MPA29	SJ000175059	CHEMBL589224	Chemistry 295	296		0.986175		54	95				1027		115		624.2	398.8	1734	245.2	✖	T	✖	o	✖	o					0.821	O	MMV000972	-0.0339821	-0.0486577	0.0327863	0.0207085	tox	9.35004		MMV000972	2.94586	1.009	-13.908
C1(O)(CC(=O)c(ccc(OC)c2)c2O1)C(F)(F)C(F)(F)F	Chemistry 696	Drug-like	MMV007839	[*]OC	MPA29	GNF-Pf-3030	CHEMBL579459	Chemistry 296	297		1.05605	Pf PKG (7.5C)	67		283			369.5		78.51	72.38		60.47	87.85	44.36	LR	T	✖	o	o	o	246	204	443	702	0.9	O	MMV007839	-0.0201118	0.0184564	0.0389096	0.0374105	tox	22.2464		MMV007839	40.8441	31.975	22.182
n1(c2c(cccc2)n3)c3c(C#N)c(C)cc1N(CC4)CCN4C5CCCC5	Chemistry 697	Drug-like	MMV006706			GNF-Pf-3245	CHEMBL602211	Chemistry 297	298		0.952919		70		683			915.5		159.2	145.1	103.8	105.8	322.5	187.1	✖	o	o	o	o	o					0.736	O	MMV006706	0.524295	0.756711	1.09808	1.11151	NA	105.258		MMV006706	81.0418	76.685	74.536
CN1CCN(CC1)c2c3CCCc3c(C#N)c4nc5ccccc5n24	Chemistry 698	Drug-like	MMV008127			GNF-Pf-1701	CHEMBL577440	Chemistry 298	299		0.569544		51		4000			1487					622.8	ND		o	o	o	o	o	o					1.03	O	MMV008127	0.721945	1.1594	1.0602	1.09232	NA	105.053		MMV008127	81.2684	67.159	41.704
Oc1ccc(cc1)c2nc(c3ccc4oc5ccc(cc5c4c3)c6[nH]c(nc6c7ccccc7)c8ccc(O)cc8)c([nH]2)c9ccccc9	Chemistry 699	Probe-like	MMV000753			GNF-Pf-1410;TCMDC-125639;SJ000113745	CHEMBL532141	Chemistry 299	300		1.15226		78	98	326	285		683.1		364.8	94.07	77.92	153.1	116.1	134.4	LR	✖	✖	✖	o	o					0.818	O	MMV000753	-0.0354139	-0.0416794	-0.00923786		tox	42.8803	+	MMV000753	94.8639	92.686	11.238
Fc1ccc(cc1)C(=O)Nc2ccsc2C(=O)NC3CCCCC3	Chemistry 700	Drug-like	MMV665939			TCMDC-123789	CHEMBL588859	Chemistry 300	301		0.884609		63	95				1045		1600	1610	2090	2087	2311	2225	o	o	o	o	o	o					0.937	O	MMV665939	0.291968	0.572148	0.741785	0.649618	weak	100.683		MMV665939	-15.8168	-4.463	-9.927
c12c(nc(c3ccc(OC)cc3)nc1N4CCN(C(=O)C5CCCCC5)CC4)sc(CCCC6)c26	Chemistry 701	Probe-like	MMV396594			NA	CHEMBL2028041	Chemistry 301	302		0.839247		79		1060			1467		1929		1127		1297		o	o	S	o	o	o					1.02	O	MMV396594	0.0160972	0.016818	0.974074		active	98.9152		MMV396594	84.9287	46.016	8.376
Oc1ccccc1CNCC23CC4CC(CC(C4)C2)C3	Chemistry 702	Probe-like	MMV020788			TCMDC-125554	CHEMBL533946	Chemistry 302	303		0.941614	Respiratory target (yeast)	91	96	22.6	6.8		283.1			76.33				42.85	LR	T	o	o	o	o	104	121	136	63	0.8	O	MMV020788	-0.0201118	-0.0318792	0.0604289	0.0410889	tox	69.3022		MMV020788	93.3083	93.269	75.981
C1(=NC(N(C)C2=O)=O)C2=NC(=NN1CC)c3ccc(C(=O)OC)cc3	Chemistry 703	Drug-like	MMV306025			NA	CHEMBL2028043	Chemistry 303	304		0.71675		84		693			691.1	1512.01							✖	o	o	o	o	o					1.06	O	MMV306025	-0.0374496	-0.0486577	0.0148535	-0.0148827	tox	7.0379	++	MMV306025	58.064	25.036	-13.491
Cc1ccc(c(O)c1)c2cc([nH]n2)C(=O)Nc3ccc(cc3)S(=O)(=O)N4CCCCC4	Chemistry 704	Drug-like	MMV665906			TCMDC-124305	CHEMBL526587	Chemistry 304	305		0.912831		75	59	535			2354		944.4	54.17	808.7	306.2	315.9	326.2	LR	✖	✖	o	✖	o					0.875	O	MMV665906	1.12418	0.697987	1.10018	1.05007	NA	121		MMV665906	-7.31317	-11.858	-8.233
O=C(NC1CCN(Cc2ccccc2)CC1)c3cc(cc(c3)C(=O)NC4CCN(Cc5ccccc5)CC4)C(=O)NC6CCN(Cc7ccccc7)CC6	Chemistry 705	Probe-like	MMV019881			TCMDC-124568	CHEMBL546799	Chemistry 305	306		0.950345	PfHSP90 (10.6°C)	82	98	646	928		263.8								✖	o	o	✖	o	o					1.12	O	MMV019881	-0.0354139	-0.0416794	-0.00975279		tox	102.927		MMV019881	-6.56839	-4.413	-9.662
C(CCCNc1c2CCCCc2nc3ccccc13)CCNc4c5CCCCc5nc6ccccc46	Chemistry 706	Probe-like	MMV019555			TCMDC-124183	CHEMBL73800	Chemistry 306	307		0.946717		90	100	376	1350		545.3		59.13	91.98	164.9	325.1	595.1	262.7	✖	o	o	o	✖	o					1.11	O	MMV019555	-0.0354139	-0.0416794	0.000854785		tox	1.15413	+++	MMV019555	96.6817	94.69	-10.724
COc1ccccc1C(=O)ON=C(N)Cc2cccc3ccccc23	Chemistry 707	Probe-like	MMV666686			GNF-Pf-4558	CHEMBL583682	Chemistry 307	308		1.39056		105	99	814	705		4022		209	964.4		89.98	262.3	74.3	✖	✖	✖	✖	o	o					1.06	O	MMV666686	-0.0354139	-0.0416794	-0.0145931		tox	107.859		MMV666686	30.6486	14.224	-13.395
COc1cc(cc(OC)c1OC)C(=O)ON=C(N)Cc2cccc3ccccc23	Chemistry 708	Probe-like	MMV666687			GNF-Pf-4689	CHEMBL585966	Chemistry 308	309		1.15018		94	97	782	540		3945		130.4	258.4	89.17	130.1	232.5	90.64	LR	✖	✖	o	✖	o					1.27	O	MMV666687	-0.0225361	-0.0270551	0.00435631		tox	110.459		MMV666687	18.4773	6.1	-8.329
OC1CCCCC1C2(CCCCC2)NC(=S)Nc3ccccc3	Chemistry 709	Probe-like	MMV665980			GNF-Pf-4228	CHEMBL601325	Chemistry 309	310		1.00873		101	96				127.1		4938	899.4	175.9	904.1	287.9	543.4	✖	✖	✖	✖	o	o					0.93	O	MMV665980	-0.0354139	-0.0416794	0.177785		tox	70.1014		MMV665980	1.07046	-3.591	-12.787
c1(cc(c2ccccc2)n3)n3ccnc1SCC(=O)Nc(c(Cl)ccc4C(F)(F)F)c4	Chemistry 710	Probe-like	MMV396678	[*][H]	MPA28	NA	CHEMBL1459149	Chemistry 310	311		1.02232		65		218			1451		77.17	57.92	86.89	75.77	61.32		✖	T,S	✖	o	o	o	>1000	>1000	>1000	>1000	0.925	O	MMV396678	0.316241	0.177852	1.12528	1.03158	weak	98.1146		MMV396678	7.87794	2.434	1.6
c1(cc(c2ccc(OC)cc2)n3)n3ccnc1SCC(=O)Nc(c(Cl)ccc4C(F)(F)F)c4	Chemistry 711	Probe-like	MMV396679	[*]OC	MPA28	NA	CHEMBL2028052	Chemistry 311	312		0.901741	Respiratory target (yeast), Pyrimidine biosynthesis (DHODH inhibitor) (Gamo)	68		89.9			2300			47.7	68.63			48.62	LR	T	S	✖	o	o					0.971	O	MMV396679	-0.0166443	-0.0318792	0.933097	0.817036	active	34.1466		MMV396679	4.95433	-4.835	-7.663
c1(cc(c2ccc(C)cc2)n3)n3ccnc1SCC(=O)Nc(c(Cl)ccc4C(F)(F)F)c4	Chemistry 712	Probe-like	MMV396680	[*]C	MPA28	NA	CHEMBL2028053	Chemistry 312	313		0.969624	ETC mitochondrial inhibition (Pyrimidine Biosynthesis (DHODH inhibitor)) (Gamo)	68		92.8			327.7								LR	T	✖	o	o	o	>500	>500	>500	>500	0.938	O	MMV396680	0.0769798	0.152685	1.03868	0.978688	weak	102.944		MMV396680	7.19179	-3.45	-2.187
Fc1cccc(c1)c2nnc3ccc(SCC(=O)Nc4ccc5OCOc5c4)nn23	Chemistry 713	Drug-like	MMV665918			GNF-Pf-4010	CHEMBL583844	Chemistry 313	314	YES	0.912173	Pf HSP90 (14.5°C)	78	62				541.2		439.5	446.9	322.3	583.3	545.9	451.3	✖	✖	✖	o	✖	o					0.734	O	MMV665918	1.42933	1.47819	1.02827	0.991413	NA	106.181		MMV665918	-3.13417	0.776	-8.931
Cc1c(C)n(Cc2ccc(F)cc2)c3ccc(cc13)C(=O)NCc4occc4	Chemistry 714	Drug-like	MMV008149			GNF-Pf-4602	CHEMBL584237	Chemistry 314	315		0.914998		81	52				82.67		623.8	772.9	573	344	472	408.2	LR	✖	✖	o	✖	o					1.21	O	MMV008149	-0.0201118	-0.0151007	0.906066	0.80779	active	10.1097		MMV008149	8.63626	11.941	-0.122
CC1CCN(Cc2c(O)ccc3C=C(C(=O)Oc23)c4nc5ccccc5s4)CC1	Chemistry 715	Probe-like	MMV009127			GNF-Pf-3388	CHEMBL582495	Chemistry 315	316		1.06526		-72	91	1132	470		499.3		1259	1080	668.1	322	389.8	560.9	LR	✖	S	o	✖	o					1.06	O	MMV009127	0.247897	0.236184	1.10116		weak	96.8398		MMV009127	-44.6825	-18.271	-9.673
CCCCCCc1cc2C=C(C(=O)Oc2cc1O)c3csc(C=Cc4ccccc4)n3	Chemistry 716	Probe-like	MMV666692			TCMDC-125662	CHEMBL530438	Chemistry 316	317		1.15898		86	97	387	143		255.6		506.8	409.2	59.4	146	140.4	218.7	LR	✖	S	✖	o	o					0.86	O	MMV666692	-0.0354139	-0.0416794	0.00538618		tox	104.606		MMV666692	79.5316	54.529	-3.735
CN(C)c1ccc(C=CC2=NC(=O)c3ccccc3O2)cc1	Chemistry 717	Probe-like	MMV006309			GNF-Pf-5367;TCMDC-123870;GNF-Pf-3853	CHEMBL534190	Chemistry 317	318		0.828374	Respiratory target (yeast). Mitochondrial electron transport chain (bc1 inhibitor) (Gamo)	65	96	51.5	27.2		32.51		86.31	96.9	48	54.85	60.93	78.11	✖	T	o	o	o	o	366	295	>500	>500	0.83	O	MMV006309	-0.0409172	-0.0486577	0.0330487	0.0174277	tox	6.09286		MMV006309	-67.3076	-49.416	2.522
Clc1ccc(C=CC2=NC(=O)c3ccccc3O2)cc1	Chemistry 718	Drug-like	MMV007977	[*]Cl	MPA38	GNF-Pf-3717;GNF-Pf-287	CHEMBL596643	Chemistry 318	319		0.669955		93	76	995			1186	>5000	718.9	757.2	421.5	384	1583	595.6	LR	T,S	S	o	o	o					0.97	O	MMV007977	-0.0374496	-0.057047	0.210539	0.1415	tox	6.57956		MMV007977	-14.8986	-5.374	2.221
CCOc1ccc(C=CC2=NC(=O)c3ccccc3O2)cc1	Chemistry 719	Drug-like	MMV665940	[*]OCC	MPA38	SJ000033445	CHEMBL591128	Chemistry 319	320		0.846286	Mitochondrial electron transport chain (bc1 inhibitor) (Gamo)	91	86	560	893		739.8		177.8	239.4		138.3	145.3	127.9	✖	✖	S	o	✖	o					0.771	O	MMV665940	-0.0201118	-0.00671141	0.810104	0.989623	active	4.54838		MMV665940	-5.98956	17.446	9.752
Brc1ccc(C=CC2=NC(=O)c3ccccc3O2)cc1	Chemistry 720	Drug-like	MMV666599	[*]Br	MPA38	TCMDC-123878	CHEMBL530978	Chemistry 320	321		0.938024	Pf CDPK4 (0.7uM IC50), dUTPase (protein bioaffinity), PfAldolase-PfTRAP PPI inihibitor (SPR)	88	96				5930	>5000	648.6	495	123.5	187	2522	211.3	✖	T,S	S	o	o	o					1.13	O	MMV666599	-0.0225361	-0.0343673	0.299103		tox	10.8785		MMV666599	-22.5779	-17.398	-3.823
COc1cccc(C=CC2=NC(=O)c3ccccc3O2)c1OC	Chemistry 721	Drug-like	MMV666693			TCMDC-124577	CHEMBL546994	Chemistry 321	322		0.713759	Allosteric inhibition of both P. falciparum and vivax Kinesin-5. Mitochondrial electron transport chain (bc1 inhibitor) (Gamo)	69	92	23.8	36.2		426.4		55.3	89.94			82.99	62.24	✖	T	S	o	o	o	>500	>500	>500	>500	0.463	O	MMV666693	-0.0235794	-0.0318792	1.00938	0.928582	active	2.42724		MMV666693	23.2468	23.674	25.828
COc1ccc(CNC(=O)C2=CC3=C(N=C4C=CC=CN4C3=O)N(CCc5ccccc5)C2=N)cc1	Chemistry 722	Probe-like	MMV665881			TCMDC-124474	CHEMBL534612	Chemistry 322	323		1.09981		70	91	1060			1228		177.7	1226	534.4	854.7	872	1125	LR	T	S	o	o	o					0.805	O	MMV665881	0.321944	0.243496	0.98808		weak	72.9391		MMV665881	16.6495	8.505	-10.06
C12=C(C=C(C(=O)NCc(cccn3)c3)C(=N)N1CCc(cc4)ccc4OC)C(=O)N(C=CC=C5C)C5=N2	Chemistry 723	Probe-like	MMV667488			TCMDC-124470	CHEMBL547443	Chemistry 323	324		0.981676		96		373			271.7			159.4	75.86	79.25	200	83.03	LR	T	✖	o	o	o					0.875	O	MMV667488	0.189947	0.170374	1.00064		weak	66.9944		MMV667488	86.4788	73.131	55.782
CCCN1C(=N)C(=CC2=C1N=C3N(C=CC=C3C)C2=O)C(=O)NC4CCCCC4	Chemistry 724	Probe-like	MMV008829			GNF-Pf-3517	CHEMBL604982	Chemistry 324	325		1.17441		53	96	1109			1637		2430						✖	o	✖	o	o	o					0.8	O	MMV008829	0.4636	0.554263	1.2096		NA	84.025		MMV008829	2.00651	2.094	-2.106
C(c1ccccc1)n2c(N=Nc3c(Nc4ccccc4)ccc5ccccc35)nc6ccccc26	Chemistry 725	Probe-like	MMV666023			GNF-Pf-4095	CHEMBL605751	Chemistry 325	326		0.929946	Pf Deoxyhypusine-hydrolase (enzyme, Fe chelator), possible M1, M17 protease inhibitor (McGowan). Mitochondrial electron transport chain (bc1 inhibitor) (Gamo)	95	96	36.8	48		40.91		228.6				138.5		LR	T,S	✖	o	o	o	125	64	>500	>500	0.863	O	MMV666023	0.00762862	0.0184564	0.1689	0.138617	tox	3.74634		MMV666023	44.1162	36.301	14.583
n1(nc(C)cc1NC(=O)c(cccc2C(F)(F)F)c2)c3scc(c(ccc(OCO4)c45)c5)n3	Chemistry 726	Drug-like	MMV396681			NA	CHEMBL2028054	Chemistry 326	327		0.694411	Pf HSP90 (13.9°C)	34		959			2181								o	o	o	o	o	o					0.891	O	MMV396681	0.988947	1.36074	1.14602	1.14203	NA	106.704		MMV396681	9.64354	-0.971	-1.628
CCOc1ccccc1NC(=O)CN2CCN(CC2)C(=O)c3occc3	Chemistry 727	Drug-like	MMV007791			GNF-Pf-862	CHEMBL585431	Chemistry 327	328		0.941475		68	83				2900		597.6	618.7	458.7	519.7	698.9	335.7	✖	o	✖	o	o	o					0.906	O	MMV007791	0.837055	0.568888	1.14997		NA	110.663		MMV007791	-4.62524	-7.328	-10.772
c1(Cl)c(ccc(Cl)c1)OCC(O)CNC(C)(C)CC(C)(C)C	Chemistry 728	Drug-like	MMV396794			NA	CHEMBL2028063	Chemistry 328	329		0.949051		81		1160			493.5	543.77	784	400.5	308.9	86.55	91.53	181.3	✖	✖	o	✖	o	o					0.898	O	MMV396794	-0.0062416	-0.0402685	0.0123167	0.000328075	tox	65.585		MMV396794	99.1393	89.859	44.628
ClCC(=O)NCCOc1ccc(Cl)cc1Cl	Chemistry 729	Probe-like	MMV665927			GNF-Pf-2296	CHEMBL531611	Chemistry 329	330		0.956733	Pf HSP90 (4.8°C)	51	94	555	1000		806		319.8	315.2	370.7	154.4	295.4	168.7	LR	T	✖	✖	o	o					1.04	O	MMV665927	0.00321944	0.00950584	0.0826258		tox	91.3706		MMV665927	9.57868	12.232	-0.577
Cc1ccc(OCCCCCCNCCO)c(C)c1	Chemistry 730	Probe-like	MMV666020			GNF-Pf-3086	CHEMBL579760	Chemistry 330	331		1.13703	Pf HSP90 (5.5°C)	84	60				2479			2284	672.6	2141	1412	1633	LR	T	o	o	o	o					0.856	O	MMV666020	-0.0354139	-0.0380234	0.101884		tox	91.2259		MMV666020	19.8983	14.31	-8.82
CC(C)(C)c1ccc(cc1)C(=O)Nc2c3CSCc3nn2c4cccc(Cl)c4	Chemistry 731	Probe-like	MMV666123			SJ000234604	CHEMBL589951	Chemistry 331	332		1.00789		55	98				7329			4633	2572	4498		4102	LR	✖	S	o	✖	o					0.914	O	MMV666123	-0.00643888	-0.0197429	0.815578		active	82.3328		MMV666123	-16.3685	-11.356	-8.773
c1ccc(cc1)C2=Nc3ccccc3N=C(c4ccccc4)c5ccccc25	Chemistry 732	Probe-like	MMV007113			GNF-Pf-4075	CHEMBL2021322	Chemistry 332	333		1.05218		81	99	661.5	1100		638		4727	3579	2263	3402	3720	2603	LR	T	S	✖	o	o					0.807	O	MMV007113	0.0643888	0.0497228	0.781078		active	111.747		MMV007113	48.6155	23.426	12.219
COc1ccc(CCNC(=O)c2cc(ccc2Sc3ccc(F)cc3)S(=O)(=O)N4CC(C)CC(C)C4)cc1OC	Chemistry 733	Probe-like	MMV007557	[*]c1ccccc1	MPA13	GNF-Pf-512	CHEMBL600549	Chemistry 333	334		1.13363		42	97	632			1329								✖	T	S	o	✖	o					1.06	O	MMV007557	0.80808	0.850407	1.11702		NA	99.984		MMV007557	1.71763	2.413	-6.52
COc1ccc(Nc2nc(NN=Cc3ccc(O)cc3)nc(Nc4ccc(cc4)[N+](=O)[O-])n2)cc1	Chemistry 734	Probe-like	MMV666689			TCMDC-124127	CHEMBL1237255	Chemistry 334	335		1.18719		104	97	532			1533		319.1	410.4	412.3	603.3	455.6	376.1	LR	✖	S	o	✖	o					1.81	O	MMV666689	0.0160972	0.016818	0.0282491		tox	38.0166		MMV666689	72.1061	9.124	-7.119
C1(N(C)N=O)=C(NC2CCCCC2)C(=O)c(cccc3)c3C1=O	Chemistry 735	Probe-like	MMV667492			NA	CHEMBL2028068	Chemistry 335	336		0.952127		90		1190			268.3		176	190.5	152.8	137	251.4	354.7	LR	o	o	✖	o	o					1.07	O	MMV667492	-0.0321944	-0.0380234	0.0246446		tox	14.5177		MMV667492	97.936	78.2	29.634
Brc1ccc(cc1)c2cc3C(=O)c4ccccc4c3nn2	Chemistry 736	Probe-like	MMV665934	[*]Br	MPA8	GNF-Pf-3108	CHEMBL338094	Chemistry 336	337		0.864875	Mitochondrial electron transport chain (bc1 inhibitor) (Gamo)	93	97	1070	798		874.2		144.6	563.9			392.6	43.38	LR	T	✖	o	o	o					0.889	O	MMV665934	0.985149	0.707819	1.08777		NA	107.32		MMV665934	-58.9558	-36.045	-13.012
Cc1ccc(cc1)c2cc3C(=O)c4ccccc4c3nn2	Chemistry 737	Probe-like	MMV666021	[*]C	MPA8	GNF-Pf-3832	CHEMBL261693	Chemistry 337	338		0.491058	Mitochondrial electron transport chain (bc1 inhibitor) (Gamo)	86	49	94.4	165		1259		154.6	82.8			58.58	61.4	✖	T	S	o	✖	o	>500	>500	>500	>500	0.725	O	MMV666021	0.0145637	0.110738	0.686675	0.91188	active	92.0214		MMV666021	64.1265	74.324	8.266
COc1ccc(cc1)c2cc3C(=O)c4ccccc4c3nn2	Chemistry 738	Probe-like	MMV666026	[*]OC	MPA8	GNF-Pf-2812	CHEMBL125044	Chemistry 338	339		0.564289		86	98				730.7		593.4	298.7	148.6	310.1	300.6	306.3	✖	✖	o	o	✖	o					1.11	O	MMV666026	0.392772	0.294681	0.785403		weak	94.7159		MMV666026	46.8437	19.915	-24.452
C12=C(N=CN(CCCn(ccn3)c3)C1=N)Oc4c(ccc(cccc5)c45)C2c6ccc(OC)c(OC)c6	Chemistry 739	Probe-like	MMV667490			NA	CHEMBL2028067	Chemistry 339	340		0.966171	PfA-M1 protease inhibitor (74% inh @ 100µM - PfA-M17 : 16% inh @ 100µM) (Florent)	91		1790			1227		436.3	504.7	553.1	675.6	829	671.6	LR	✖	o	o	✖	o					1.05	O	MMV667490	-0.0354139	-0.0416794	-0.0206693		tox	92.6624		MMV667490	102.814	35.471	16.155
C12=C(N=CN(CCCN(C)C)C1=N)Oc3c(ccc(cccc4)c34)C2c5ccc(OC)cc5	Chemistry 740	Probe-like	MMV667491			NA	CHEMBL1437888	Chemistry 340	341		1.08526	Pf PMT (yeast)	101		1230			443.2		120.7	445.7	60.68	315.1	361.8	269.5	LR	✖	S	o	✖	o					1.08	O	MMV667491	-0.028975	-0.0307112	0.00909368		tox	9.16583	+++	MMV667491	96.073	91.513	23.396
Clc1ccc2OC(=O)C=C(NC3CCN(CCCc4ccccc4)CC3)c2c1	Chemistry 741	Probe-like	MMV665786			GNF-Pf-2217	CHEMBL579300	Chemistry 341	342		1.04633	Pf PKG (3.1C)	93	96	846	532		542.8		79.37	181.8	178.2	271.1	172.1	174.4	LR	T,S	S	o	o	o					1.02	O	MMV665786	0.00321944	-0.0270551	0.194263		tox	30.5198		MMV665786	90.4177	61.107	-10.132
CCN1C2=C(CCC2)C(=N)C3=C1CCCC3	Chemistry 742	Probe-like	MMV000340			SJ000031508	CHEMBL1197957	Chemistry 342	343		0.980857		41	77	694.5			3938		319.2						o	S	S	o	o	o					0.837	O	MMV000340	-0.0160972	-0.0197429	0.247095		tox	79.2654		MMV000340	27.4469	23.972	0.217
CC(C)(C)c1ccc(cc1)C2CC(=C3C(N(C(=O)c4ccccc4Cl)c5ccccc5N=C3C2)c6ccc(F)cc6)O	Chemistry 743	Probe-like	MMV011436			GNF-Pf-2300	CHEMBL608855	Chemistry 343	344		1.12695		83	96	946.5	824		1989		317.4	117.9	282.2	162.3	230.2	170	LR	✖	o	✖	o	o					1	O	MMV011436	0.0740471	0.0606911	0.985609		active	34.8299		MMV011436	69.0243	63.908	-8.993
COC(=O)c1ccc(cc1)C2N(C(=O)c3ccccc3)c4ccccc4N=C5CC(CC(=C25)O)c6ccc(F)cc6	Chemistry 744	Probe-like	MMV011438			GNF-Pf-4836	CHEMBL530308	Chemistry 344	345		1.10081		86	98	326.5	724		540.4			202.2	161.5	116.3	169.1	82.77	✖	✖	o	✖	o	o					0.902	O	MMV011438	0.0160972	0.0350985	1.1233		active	5.59281		MMV011438	87.7176	37.879	-6.151
CCCCCC(=O)N1C(C2=C(O)CC(CC2=Nc3ccccc13)c4ccc(OC)c(OC)c4)c5ccc(cc5)C(F)(F)F	Chemistry 745	Probe-like	MMV085583			GNF-Pf-5533	CHEMBL533563	Chemistry 345	346		1.01171	Respiratory target (yeast)	95	100	237	288		179.4		164.6	200	245.2	147.2	82.32	178.9	o	o	o	o	o	o	129	144			0.779	O	MMV085583	0.028434	0.102349	0.864602	0.724777	active	59.8263		MMV085583	93.0305	91.115	-1.202
COc1ccc2C3CC(=Nc4ccccc4N3C(=O)c2c1OC)c5ccc(C)cc5	Chemistry 746	Probe-like	MMV000917			SJ000152435	CHEMBL600174	Chemistry 346	347	YES	1.01542		97	93	1240			1693		343.7	325.1	89.55	364.7	333.1	200.4	o	✖	✖	o	✖	o					1.05	O	MMV000917	0.0386333	0.0460668	0.847401		active	108.917		MMV000917	15.6029	9.117	-3.139
COc1ccc(Br)cc1C2Nc3ccc4ccccc4c3C5=C2C(=O)CC(C5)c6ccccc6	Chemistry 747	Probe-like	MMV020885			TCMDC-125675	CHEMBL587410	Chemistry 347	348		0.819418	Respiratory target (yeast)	75	95	180	400		366.5		76.14	180.5	142.6	327.3	289.7	192.3	✖	T	✖	o	✖	o	783	710	>1000	>1000	0.808	O	MMV020885	-0.0201118	-0.0234899	0.30895	0.24877	tox	88.963		MMV020885	19.0194	9.055	7.809
N1C(c2cccc(cccc3)c23)C(CC=C4)C4c5c1c(Cl)ccc5C(OC)=O	Chemistry 748	Probe-like	MMV667489			NA	CHEMBL2028066	Chemistry 348	349		0.776286		58		939			1215					3110			✖	T	o	o	o	o					1.08	O	MMV667489	0.028975	0.00584975	0.385508		tox	88.5002		MMV667489	32.041	15.496	4.66
CC1CCCCN1CCCNC(=O)c2ccc3c(c2)sc4nc(cn34)c5ccc(F)cc5	Chemistry 749	Drug-like	MMV000634			SJ000100738	CHEMBL602946	Chemistry 349	350		0.893875	Pf PKG (2.4)	83	98	648	1130		558.9		141	551.2	402.2	332.7	655.3	512.1	✖	✖	✖	o	✖	o					1.17	O	MMV000634	-0.0305145	-0.0318792	0.0303369	0.0107668	tox	93.6729	+	MMV000634	94.0392	-9.337	-11.37
CN1C(=O)c2cc(sc2c3ccccc13)C(=O)NCCCN4CCCCCC4	Chemistry 750	Drug-like	MMV019313			TCMDC-123889	CHEMBL532155	Chemistry 350	351		0.927278		75	97	669	576		366.4		263.8	147.2	152.3	158.8	368.3	165.1	✖	T	✖	o	✖	o					1.2	O	MMV019313	-0.0409172	-0.057047	0.000857272	-0.0149821	tox	58.5899		MMV019313	-0.298765	-7.778	-17.91
CC1CN(CC(C)O1)C(=O)c2sc3ccccc3c2Cl	Chemistry 751	Drug-like	MMV020492			TCMDC-125225	CHEMBL533017	Chemistry 351	352		0.862054	Artemisinin-sensitivity cluster (pB chemigenomic analysis)	75	95	25.5	195		104.2			55.21	48.63	259.6	139.8	117.2	o	o	o	o	✖	o	73	71	79	100	0.841	O	MMV020492	0.562438	0.555369	0.750358	0.767825	NA	95.4383		MMV020492	10.6639	17.268	10.855
CCOc1ccc(cc1)N2C(=NC(=NC2(C)C)N)N	Chemistry 752	Probe-like	MMV667486			GNF-Pf-808;TCMDC-124280;SJ000034422	CHEMBL333873	Chemistry 352	353		1.02442	Cycloguanil analogue that may act through DHFR and inhibit folate metabolism (SAR observation). Folate pathway inhinitor (Gamo)	-17	96				8132		133.8	568					o	o	o	o	o	o					0.782	O	MMV667486	0.788763	0.784597	1.13401		NA	100.436		MMV667486	3.16621	-1.307	-0.681
CN(C)c1ccc(cc1)N2C(=NC(=NC2(C)C)N)N	Chemistry 753	Drug-like	MMV667487			GNF-Pf-805;SJ000034418	CHEMBL597262	Chemistry 353	354		0.866039		-5					158.3			534.8					o	o	✖	o	o	o					0.763	O	MMV667487	0.292969	0.177686	1.08715		weak	105.364		MMV667487	2.21738	0.483	-4.995
CCCC(N1CCN(CC1)C(=O)c2occc2)c3nnnn3C4CCCCC4	Chemistry 754	Drug-like	MMV666093			GNF-Pf-4309	CHEMBL1197793	Chemistry 354	355		0.959478		61	88				518.3		1451	1320	1301	1224	1510	1797	o	T,S	✖	o	o	o					1.02	O	MMV666093	0.482684	0.807047	1.05784	1.02452	NA	102.564		MMV666093	-2.46159	-4.535	-10.353
COc1ccccc1N=C2C(=O)c3ccccc3C(=C2N4CCCCC4)O	Chemistry 755	Probe-like	MMV085203			GNF-Pf-4450	CHEMBL586031	Chemistry 355	356		0.906343		81	98	5.3	10		9.98	49.96		66.15		135.6	219.8	155.5	o	T	✖	o	o	o					0.934	O	MMV085203	-0.0339821	-0.0486577	0.0585044	0.0345274	tox	5.77262	+	MMV085203	55.0591	50.348	29.517
COc1cc(OC)c(cc1Cl)N(C)C(=O)c2cc3CS(=O)(=O)c4ccccc4c3s2	Chemistry 756	Drug-like	MMV006427			GNF-Pf-4758	CHEMBL585264	Chemistry 356	357	YES	1.02637	Artemisinin-sensitivity cluster (pB chemigenomic analysis)	94	100	78.2	93.6		298.3		83.09	98.81	113	105.8	119.3	82.93	✖	✖	✖	o	✖	o	>500	>500	>500	>500	1	O	MMV006427	0.0110962	-0.0151007	0.467458	0.480709	tox	112.659		MMV006427	69.6714	33.985	6.315
CC1=CC(=O)Oc2c1ccc3oc(C(=O)c4ccccc4)c(C)c23	Chemistry 757	Probe-like	MMV006753	[*][H]	MPA44	GNF-Pf-4622	CHEMBL599886	Chemistry 357	358		0.983241	ETC mitochondrial inhibition (Pyrimidine Biosynthesis (DHODH inhibitor)) (Gamo)	89	94		683		606.7								✖	T	✖	o	✖	o					1.07	O	MMV006753	-0.0225361	-0.0270551	0.630512		active	106.759		MMV006753	6.39014	7.492	0.197
CC1=CC(=O)Oc2c1ccc3oc(C(=O)c4ccc(C)cc4)c(C)c23	Chemistry 758	Probe-like	MMV086103	[*]C	MPA44	TCMDC-125583	CHEMBL529874	Chemistry 358	359		0.992639	ETC mitochondrial inhibition (Pyrimidine Biosynthesis (DHODH inhibitor))(Gamo)	81	96	906	1040		846.4								LR	T	S	o	o	o					1.02	O	MMV086103	-0.028975	-0.0343673	0.601058		active	121.594		MMV086103	-4.57298	2.266	-12.226
COc1ccc(cc1)C2Sc3ccccc3N=C4C2=C(O)c5ccccc45	Chemistry 759	Drug-like	MMV000563	[*]OC	MPA39	GNF-Pf-5129	CHEMBL601580	Chemistry 359	360		1.00259		89	96	845	1930		723		338.2	340.6	93.24	125.4	347.8	153	LR	T,S	✖	o	o	o					1.23	O	MMV000563	-0.0270469	-0.0402685	0.374995	0.289332	tox	2.53339		MMV000563	17.285	13.11	7.303
OC1=C2C(Sc3ccccc3N=C2c4ccccc14)c5ccc(Br)cc5	Chemistry 760	Probe-like	MMV007127	[*]Br	MPA39	GNF-Pf-5290	CHEMBL601378	Chemistry 360	361		0.962977	Possible BC-1 inhibitor (structure similarity to cmpds reported in Dong C, Chem Biol. 2011; 18:1602-1610)	90	97	567	961		818.2		192	180.5	86.83	82.65	205.3	111.9	✖	T	o	o	✖	o					1.07	O	MMV007127	-0.0321944	-0.0307112	0.357084		tox	3.49082		MMV007127	18.36	18.533	7.139
Fc1cccc(c1)C2Sc3ccccc3N=C4C2C(=O)c5ccccc45	Chemistry 761	Probe-like	MMV006389			GNF-Pf-4543	CHEMBL586000	Chemistry 361	362		0.937403	Possible BC-1 inhibitor (structure similarity to cmpds reported in Dong C, Chem Biol. 2011; 18:1602-1610). Mitocondrial electron transport chain (bc1 inhibitor) (Gamo)	94	94	414.5			766.4	707.89	165.8	114.3		64.18	131.6	110.7	LR	✖	S	o	✖	o					0.868	O	MMV006389	-0.0225361	-0.0307112	0.0376208		tox	3.87871	+	MMV006389	18.7184	19.403	6.679
C12=C(c3c(cccc3)C1=O)Nc4c(cccc4)SC2c5ccccc5	Chemistry 762	Probe-like	MMV645672			NA	CHEMBL524973	Chemistry 362	363		1.22405	Mitochondrial electron transport chain (bc1 inhibitor) (Gamo)	64		890			289.7	336.72	78.65	66.29		87.81	112.3		LR	T	o	o	o	o					1.21	O	MMV645672	-0.0354139	-0.0380234	0.126292		tox	4.34135		MMV645672	28.3969	11.979	5.797
COc1cc(OC)cc(c1)N2C(=O)N(Cc3ccc(cc3)C(C)(C)C)c4ccccc4S2(=O)=O	Chemistry 763	Probe-like	MMV008173			GNF-Pf-1750	CHEMBL601806	Chemistry 363	364		0.925086		76	97	1430			5018		1657	1951	1833	1381	2327	1386	LR	T	S	o	o	o					0.914	O	MMV008173	0.215703	0.115532	1.09982		weak	78.5794		MMV008173	15.5712	0.271	-6.291
n12c(cc(C(C)(C)C)n1)nc(CCN3Cc4ccccc4OCC)c(C3)c2O	Chemistry 764	Drug-like	MMV396595			NA	CHEMBL2028044	Chemistry 364	365		0.920889		90		1010			1225		420.8	504.2	1241	173.6	814.8	168.5	LR	T,S	S	o	o	o					0.844	O	MMV396595	0.0128778	-0.00146244	0.9922		active	10.4586		MMV396595	26.8404	15.675	10.473
c12c(C(=O)N(C)C(=O)N1C)n(Cc3cccc(OC)c3)c(Oc4ccccc4)n2	Chemistry 765	Drug-like	MMV396705			NA	CHEMBL1594640	Chemistry 365	366		0.98471		71		1390			1154		342.4	827.7	512.2	995.3	4082	1782	LR	o	✖	o	o	o					0.926	O	MMV396705	0.0128778	0.00950584	0.528247		active	97.7036		MMV396705	7.24714	-2.203	-4.232
CN(C)c1ccc(cc1)N=Cc2ccc(cc2)N3CCOCC3	Chemistry 766	Probe-like	MMV073843			GNF-Pf-2865	CHEMBL602586	Chemistry 366	367		0.956508		92	96				345.3		246.4	183.3	101.1	243.5	169	167.2	✖	o	✖	o	✖	o					0.956	O	MMV073843	0.122339	0.166718	1.08324		weak	98.2449		MMV073843	83.3737	43.693	-2.1
c1(c(cnn1c2cccc(C)c2)C(=O)N3)N=C3n4nc(C)cc4NC(=O)c5cc(cccc6)c6o5	Chemistry 767	Drug-like	MMV403679			NA	CHEMBL2028064	Chemistry 367	368		0.901	Pf PKG (12.7C),& Pf HSP90 (13.1°C)	77		929			993.8								o	o	o	o	o	o					0.606	O	MMV403679	0.00416107	0.00167785	0.621505	0.529424	active	114.733		MMV403679	82.8486	60.099	31.664
CN1C=C(C(c2ccccc12)c3c[nH]c4ccccc34)c5ccc6ccccc6n5	Chemistry 768	Probe-like	MMV008160			GNF-Pf-3586	CHEMBL586026	Chemistry 368	369		0.896628		71	95	552	1060		891.8		2558	1427	2531	187.2	1940	2595	LR	T	o	o	✖	o					1.3	O	MMV008160	-0.028975	-0.0380234	0.0881871		tox	87.129		MMV008160	-119.105	-64.319	-0.231
c(n1)(nc(NNC(=O)c(cc2)ccc2)cc1N(CCC3)C3)N(C4)CCC4	Chemistry 769	Probe-like	MMV396770			NA	CHEMBL2028062	Chemistry 369	370		0.899661		86		1330			1301		3847	240.8	848	304.5	198.7	330.2	LR	✖	S	o	o	o					0.951	O	MMV396770	0.028975	0.016818	0.709091		active	85.2964		MMV396770	24.9949	4.126	1.354
Cc1ccc(cc1)N2C3N(c4ccccc4C2N(c5ccccc35)S(=O)(=O)c6ccc(C)cc6)S(=O)(=O)c7ccc(C)cc7	Chemistry 770	Probe-like	MMV007160			GNF-Pf-363	CHEMBL601771	Chemistry 370	371		0.845556	Mitochondrial electron transport chain (bc1 inhibitor) (Gamo)	66	97	24.8	27.6		38.19			52.45	42.23		42.58		LR	T,S	✖	o	o	o	>500	>500	>500	>500	0.347	O	MMV007160	-0.0305145	-0.0486577	1.04533	1.10027	active	100.115		MMV007160	27.6636	27.224	23.708
CCCCc1ccc(NS(=O)(=O)c2cc3CCN4C(=O)CCc(c2)c34)cc1	Chemistry 771	Drug-like	MMV001255			SJ000269304	CHEMBL591890	Chemistry 371	372		0.803523		-26	96	538			3679		4750	4053		4203	4239		✖	T,S	S	o	o	o					0.63	O	MMV001255	0.0214989	0.0771812	0.321897	0.228589	tox	78.9557		MMV001255	-14.266	-9.829	-11.156
COc1ccccc1N2C(=N)SC(=Cc3ccc(OCc4ccccc4F)cc3)C2=O	Chemistry 772	Probe-like	MMV007199	[*]c1ccccc1F	MPA25	GNF-Pf-3700;GNF-Pf-2182	CHEMBL603686	Chemistry 372	373		0.900479		78	95	477.5	824		808.9		552.3	337.9	299.8	220.3	313.6	324.7	LR	T	o	o	✖	o					1.03	O	MMV007199	-0.0193166	-0.00877462	0.863158		active	3.38514		MMV007199	14.6884	20.987	6.182
COc1ccc(C=C2SC(=N)N(C2=O)c3ccccc3OC)cc1	Chemistry 773	Probe-like	MMV666691	[*][H]	MPA25	GNF-Pf-5225;TCMDC-124486;GNF-Pf-2631	CHEMBL549210	Chemistry 373	374		0.976001	Mitochondrial electron transport chain (bc1 inhibitor) (Gamo)	93	98	168	687		603.9	286.83	242.1	256.1		155.9	188.9	80.01	o	o	o	o	o	✖	285	167	531	284	0.886	O	MMV666691	-0.0270469	-0.0402685	0.0513313	0.0145447	tox	5.27752		MMV666691	16.8897	18.965	8.299
COc1ccc(C=C2SC(=NC2=O)Nc3ccc(F)cc3)c(OC)c1	Chemistry 774	Probe-like	MMV084434			GNF-Pf-2150;GNF-Pf-1923;GNF-Pf-1268	CHEMBL579315	Chemistry 374	375		0.937127	Mitochondrial electron transport chain (bc1 inhibitor) (Gamo)	57	92	591			993.6								LR	✖	✖	✖	o	o					0.932	O	MMV084434	-0.0321944	-0.0380234	-0.0045005		tox	6.4458	++	MMV084434	27.0717	26.064	8.833
COc1ccc(C=C2SC(=NC2=O)Nc3ccccc3)cc1	Chemistry 775	Probe-like	MMV665836			GNF-Pf-4742;GNF-Pf-2875	CHEMBL1744512	Chemistry 375	376		1.04545	Mitochondrial electron transport chain (bc1 inhibitor) (Gamo)	72	96	551			311.5		167	162.4		93.26	131.4	79.63	o	o	o	o	o	o					1.14	O	MMV665836	-0.0257555	-0.0343673	0.168207		tox	42.1539		MMV665836	13.5913	21.111	4.658
C1(=NC(C)(Cc(cc(OC)c(OC)c2)c23)C)C3=NNC1=O	Chemistry 776	Drug-like	MMV084940			GNF-Pf-34	CHEMBL600132	Chemistry 376	377		0.909241		91		1040			732.5			414.3		762.2	1566	734.9	✖	T	o	o	o	o					1.99	O	MMV084940	-0.0270469	-0.0151007	0.0119668	0.00360883	tox	21.9213	+	MMV084940	96.493	89.899	42.863
CCOC(=O)C1=C(C)N=C2SC(=Cc3cc(Cl)ccc3O)C(=O)N2C1c4ccc(OC)cc4	Chemistry 777	Probe-like	MMV665971			TCMDC-124112;SJ000154494	CHEMBL526800	Chemistry 377	378		1.04891		95	97	489	490		527		147.9	184.6	111.1	82.77	78.62	166	✖	✖	S	o	✖	o					1.26	O	MMV665971	-0.028975	-0.0416794	0.00301749		tox	91.8327		MMV665971	92.3704	95.452	42.059
CCOC(=O)C1=C(C)N=C2SC(=Cc3ccccc3O)C(=O)N2C1c4ccc(OC)c5ccccc45	Chemistry 778	Probe-like	MMV666604			TCMDC-124109	CHEMBL525692	Chemistry 378	379		0.910029		89	94	1510	1170		1521		924.8	505.5	673.2	275.2	278.4	325.4	✖	T,S	S	✖	o	o					1.67	O	MMV666604	0.466819	0.667602	1.07727		NA	95.6511		MMV666604	82.1581	6.651	-7.864
CCOC(=O)C1=C(N=C2SC(=Cc3cc(C)n(c3C)c4ccc(F)cc4)C(=O)N2C1c5cccc(OC)c5OC)c6ccccc6	Chemistry 779	Probe-like	MMV666601			GNF-Pf-2899	CHEMBL535514	Chemistry 379	380		0.829513		72	97	154	344		489.3		92.71	126.3	115.6	299.9	236.1	159.2	✖	T	S	o	o	o	>1000	>1000	>1000	>1000	0.727	O	MMV666601	0.156734	0.127517	1.07052	0.914464	weak	62.235		MMV666601	16.66	17.255	7.513
O=C(NCC1Cc2cccc(c2O1)c3ccncc3)c4csc5CCCCc45	Chemistry 780	Drug-like	MMV665954			SJ000310535	CHEMBL602940	Chemistry 380	381		1.00934		25	95	1720			1694	>5000	1626	1971	2698	2387		6817	✖	S	S	o	o	o					0.649	O	MMV665954	-0.00277405	-0.0151007	0.0414465	0.020112	tox	82		MMV665954	-33.9025	-25.817	-14.484
Cc1ccc(CSCc2oc(cc2)C(=O)NC3CC3)cc1	Chemistry 781	Drug-like	MMV007571			GNF-Pf-5244	CHEMBL577011	Chemistry 381	382		1.00322		77	97	635	1130		549.9		513.5	496.5	293.4	330.3	588.5	363.5	✖	T	✖	o	✖	o					0.862	O	MMV007571	-0.0339821	-0.0318792	0.33773	0.261396	tox	3.16323		MMV007571	3.11065	9.799	-5.076
O=C(Nc1ccc(cc1)C23CC4CC(CC(C4)(C2)c5ccccc5)C3)c6cccs6	Chemistry 782	Probe-like	MMV007574			GNF-Pf-4509	CHEMBL585839	Chemistry 382	383		1.12158		87	96	826	1270		1145		267.5	278.3	118.8	82	215.4	177.8	✖	T	S	o	✖	o					0.923	O	MMV007574	-0.0321944	-0.0343673	0.164088		tox	4.61406		MMV007574	17.717	15.344	5.095
CSC1=NC(=Nc2c(C)cccc2C)C3(CCC(CC3)C(C)(C)C)N1c4ccc(Cl)cc4	Chemistry 783	Probe-like	MMV666596			GNF-Pf-366	CHEMBL1615697	Chemistry 383	384		0.978076		82	95	135	172		184.2				64.56				✖	✖	S	o	✖	o	>1000	>1000	>1000	>1000	0.824	O	MMV666596	-0.0374496	-0.057047	0.113352	0.108096	tox	5.06818		MMV666596	23.6137	22.541	17.5
COc1ccc(cc1N2C(=O)C3C(C2=O)C4(C(=O)C3(C(=C4c5ccc(C)cc5)c6ccc(C)cc6)c7ccccc7)c8ccccc8)C(=O)C	Chemistry 784	Probe-like	MMV007695			GNF-Pf-3159	CHEMBL600305	Chemistry 384	385		1.02896	Respiratory target (yeast)	80	96	179	224		244.4		86.29	118.4	79.89	117.8	146.7	92.64	✖	T	S	o	o	o	>1000	>1000	>1000	>1000	0.842	O	MMV007695	-0.0131767	-0.0402685	1.01576	0.874598	active	38.2528		MMV007695	27.1394	27.436	18.462
Cc1ccc(cc1)N2C(=O)C3C(C2=O)C4(C(=O)C3(C(=C4c5ccccc5)c6ccccc6)c7ccccc7)c8ccccc8	Chemistry 785	Probe-like	MMV666062			TCMDC-124241	CHEMBL529732	Chemistry 385	386		0.873296		81	95	282	396		397.1		145.4	232.9	210.6	181.5	475.9	116.3	LR	T	S	o	o	o	>1000	>1000	>1000	>1000	1.12	O	MMV666062	0.09085	0.00167785	0.989432	0.914464	active	51.2912		MMV666062	22.5016	26.315	16.625
COc1ccc(cc1)C2=C(c3ccc(OC)cc3)C4(C5C(C(=O)N(C5=O)c6ccc(C)cc6)C2(C4=O)c7ccccc7)c8ccccc8	Chemistry 786	Probe-like	MMV666101			GNF-Pf-3375	CHEMBL534589	Chemistry 386	387		1.06045		74	64	148	188		190.3								o	o	o	o	o	o	>1000	>1000	>1000	>1000	1.06	O	MMV666101	0.0353691	0.00167785	0.995905	0.964073	active	98.078		MMV666101	16.4838	21.359	11.646
Cc1cccc(c1)N2C(=O)C3C(C2=O)C4(C(=O)C3(C(=C4c5ccc6OCOc6c5)c7ccc8OCOc8c7)c9ccccc9)c%10ccccc%10	Chemistry 787	Probe-like	MMV007228			GNF-Pf-4456	CHEMBL599885	Chemistry 387	388		1.13498		72	94	304.5	261		1695		68.63	80.17	93.15	206.6	104.7	63.76	✖	T	✖	✖	o	o					0.986	O	MMV007228	0.434625	0.4263	1.04277		weak	63.0975		MMV007228	11.9161	12.489	2.305
Cc1sc2ncnc(Sc3nc4ccccc4[nH]3)c2c1C	Chemistry 788	Drug-like	MMV019266			TCMDC-123835	CHEMBL532597	Chemistry 388	389		0.935487	Pf PKG (2.1C), thienopyrimidine, worked on and published (Edlin CD et al ACS Med Chem Lett, 2012; 3:570-3)	102	100	614.5	582		844.4		58.14	93.4	78.84	62.46	153	43.73	LR	✖	✖	✖	o	o					0.927	O	MMV019266	0.0249664	-0.0151007	0.688599	0.533798	active	1.40573		MMV019266	92.6254	93.123	-7.411
COc1cc2CCN(C)C3Cc4ccc(Oc5cc(CC6N(C)CCc7cc(OC)c(OC)c(Oc1cc23)c67)ccc5O)cc4	Chemistry 789	Probe-like	MMV007474			GNF-Pf-1034	CHEMBL1198334	Chemistry 389	390		1.40724		73	96	1270	1190		691.5		529.3	1346	744.6	182	874.5	1443	LR	✖	S	✖	o	o					0.95	O	MMV007474	-0.0354139	-0.0416794	0.00713694		tox	92.9828		MMV007474	47.7798	11.975	-8.577
Clc1ccc(NC(=O)N2CCN(CC2)c3ccc4nncn4n3)cc1	Chemistry 790	Drug-like	MMV665917			GNF-Pf-3446	CHEMBL582486	Chemistry 390	391		0.826443		27	64				1039		2137		3521	2748			o	✖	✖	o	✖	o					0.811	O	MMV665917	0.40293	0.379195	0.617481	0.915757	weak	102.091		MMV665917	-17.6731	-13.129	-15.317
CCC(=O)Nc1nnc(Cc2ccc(OC)c(OC)c2)s1	Chemistry 791	Drug-like	MMV020942			TCMDC-125741	CHEMBL533999	Chemistry 391	392		0.940436		6	47				704.5								o	o	o	o	o	o					0.721	O	MMV020942	1.19441	1.37323	1.25502		NA	104.423		MMV020942	-5.38843	-2.932	-2.232
CCC(c1ccccc1)c2nn3c(nnc3s2)c4cccs4	Chemistry 792	Drug-like	MMV665876			TCMDC-123825	CHEMBL531290	Chemistry 392	393		1.04822	Artemisinin-sensitivity cluster (pB chemigenomic analysis)	85	90	259	916		337.7			129.1	77.96	59.53	123.3	158.4	LR	T	S	o	✖	o	150	181	415	66	0.775	O	MMV665876	0.00762862	-0.0318792	0.063753	0.0371122	tox	10.2371		MMV665876	-13.7245	-1.982	-12.799
CC(=O)Nc1nnc(SCc2c(C)cc(cc2C)C(C)(C)C)s1	Chemistry 793	Drug-like	MMV020700			TCMDC-125446	CHEMBL547614	Chemistry 393	394		0.902888		75	96	871	843		794.2		541.3	203.8	168.3	171.5	422.7	153.6	LR	T,S	✖	o	o	o					0.817	O	MMV020700	-0.0339821	-0.0486577	0.998092	0.91695	active	4.68495		MMV020700	8.56596	19.473	-2.325
Cc1ccc(cc1)S(=O)(=O)c2c(COC(=O)c3cccc(C)c3)c(nn2C)c4ccccc4	Chemistry 794	Probe-like	MMV665936			GNF-Pf-1601	CHEMBL607688	Chemistry 394	395		0.938487		87	77		776		5069		2617		1133	3013	1789	2091	LR	T	o	o	✖	o					0.926	O	MMV665936	-0.0193166	-0.0307112	0.729997		active	80.5952		MMV665936	10.0378	3.567	-5.17
[n+]1(C)c2c(cccc2)nc(ccc(NCCO)c3)c13	Chemistry 795	Probe-like	MMV396693			NA	CHEMBL1622128	Chemistry 395	396		0.913124		90		296			606.9		166	112.4	577.8	630.7	228.4	103.1	✖	T	o	o	✖	o					0.918	O	MMV396693	-0.0235794	-0.0402685	0.189807	0.0669372	tox	5.50669	+	MMV396693	34.8229	22.516	9.012
COc1ccc(OC)c(c1)C2C3=C(CC(C)(C)CC3=O)N(C4=C2C(=O)CC(C)(C)C4)c5ccc(Cl)c(Cl)c5	Chemistry 796	Probe-like	MMV007208			GNF-Pf-4392	CHEMBL598881	Chemistry 396	397		0.867264		88	90	912	1070		2978			112.5	108	112.7	118.2	107.3	✖	✖	o	✖	o	o					0.928	O	MMV007208	1.11393	1.11365	1.04256		NA	106.383		MMV007208	50.4906	37.032	-1.151
Cc1cc(C=C2SC(=Nc3ccccc3)N(C4CCCC4)C2=O)c(C)n1c5ccc(Cl)cc5	Chemistry 797	Probe-like	MMV666688			TCMDC-125698	CHEMBL587989	Chemistry 397	398		0.88476	Respiratory target (yeast), similar to an open source compound worked on by Matt Todd et al. http://openwetware.org/wiki/OpenSourceMalaria:GSK_Arylpyrrole_Series	60	99	263	666		594.3		339.9	617.2	424.3	654.3	635	377.8	✖	o	S	o	o	o	>1000	>1000	>1000	>1000	1.04	O	MMV666688	0.860648	0.991611	1.04472	1.11161	NA	79.8258		MMV666688	6.59808	11.719	0.159
CCCCNc1nc(NC(C)(C)C)nc(NC(C)(C)C)n1	Chemistry 798	Probe-like	MMV665864			GNF-Pf-14	CHEMBL534283	Chemistry 398	399		1.05805		89	98	706	705		892.6		237.9	438	104.8	216.2	215.2	250.2	LR	✖	✖	✖	o	o					1.02	O	MMV665864	0.0611694	0.057035	0.586537		weak	87.3083		MMV665864	21.6768	13.845	-3.212
N1(C=CC(N)=NC1=O)C2O[C@@H]([C@@H](O)[C@H]2O)CO	Chemistry 799	Probe-like	MMV638723			NA	CHEMBL2028065	Chemistry 399	400		1.15242		-40	87	385			221								o	o	o	o	o	o					0.667	O	MMV638723	0.698619	0.813846	0.969646		NA	104.157	++	MMV638723	8.73551	-1.754	-6.454
CC1CC2=C(CC1CNCCCN(C)C)C(C)(C)CCC2	Chemistry 800	Probe-like	MMV665830			GNF-Pf-1379	CHEMBL602580	Chemistry 400	401		1.0408		82	100	1005	1000		475.6		1157	1508	287.3	394.2	363.3	272.3	LR	✖	S	o	o	o					0.931	O	MMV665830	-0.0225361	-0.0197429	0.0192893		tox	45.7916	+++	MMV665830	69.5978	20.275	-6.748
												Screens yielding information about possible mechanisms of action (new data = pink)														Legend
												Possible PKG Inhibitors (Thermal shift assay degrees shift, , >2°C significant) Ray Hui,U of Toronto														✖	Rapid inhibition of the treated life cycle stage (see column title)
												Possible IspD (ratio w/out IPP / w/IPP = 6), subsequently found to be IspD inhibtor (DeRisi, UCSD; Ref. [52])														LR, T, S	Inhibition of downstream stages LR, T, and/or S
												Possible MAPK2 (probed with L. donovani MAPK2, thermal shift Assay, degrees C shift) Ray Hui U of Toronto														o	No significant effect
												Possible PfCDPK4 inhbitor (0.7uM IC50, but note not an essential gene for asexual growth, so not likley MOA for asexual growth inhibition). KK Ojo (In press, PLoS One)
												Possible PfHT-1 inhibitor, hexose transporter, ratio of human to parasite good (Ref. [28])
												Possible Pf & Pv Kinesin-5 (PfEg5-deltaL6 but also active on PvEg5) ( Wojcik group; Ref. [27])
												Possible PfA-M1 protease inhibitor (% inh @ 100uM) Isabelle Florent
												Possible PfHSP90 (Thermal Shift Assay degrees shift, , >2°C significant) Brennan and Chubb
												Possible PfHDAC (enzyme assay) Brennan and Chubb
												Possible Pf sterol-dependent process, Out of seven MMV665941-sensitive yeast mutants, two were defective for sterol synthesis (erg2Δ and erg6Δ). Plasmodium parasites require sterol lipids, which can they scavenge from the host (Coppens, 2013). The yeast data suggest that MMV665941 may target a sterol-dependent function. Simon Avery group Yeast data
												Possible respiratory target (Yeast data, Simon Avery group) Examined 31 of the MMV drugs against yeast growing in either fermentative or respiratory conditions. Yeast growing respiratorily was more sensitive to 11 of the 31 drugs, compared to yeast growing fermentatively. This effect could be non-specific in some cases (e.g. a growth-rate effect), but the results indicate that at least some MMV d…
												Possible Pf PMT (PfPMT complemented yeast sensitive[>25% inhibition @ 100 uM] but resistant with added choline,WT yeast PMT resistant) Ben Mamoun group
												Possible Pf Deoxyhypusine-hydrolase (note, 3 marked are probably chelators of Fe) J. Kaiser group (Published in Ref. [30, 31].
												Possible M1, M17 protease inibitor, S McGowan, Ref. [22].
												Possible Atg8-Atg3 protein-protein interaction (PPI) inhibitor (SPR), Bosch(Atg8-Atg3 interactions are published in Ref [36], rest are new data.
												Possible PfAldolase-PfTRAP protein-protein interaction (PPI) inihibitor (SPR), PfGAP50 - Factor H PPI inhibitor (SPR), PfMTIP - PfMyoA PPI inhibitor (SPR) J. Bosch group
												Possible cysteine protease inhibitors (>74% inhibitors of cruzain and rhodesain at 5 uM) Rafaela Ferreira
												Possible dUTPase (PF14_0545) & protein 6-Phosphogluconolactonase (PF14_0511), Bioaffinity MS in preparation, R Quinn & H. Vu
												Possible apicoplast target (M. Cassera, IPP recovery, Ref. [53].
												Possible respiratory target because of differences in IC50 in low oxygen and/or high bicarbonate (Poulsen/Andrews/Tonissen groups, columns AC-AG).
												Possible MOA similar to artemisinin (falls in Artemisinin-sensitivity cluster by pB chemigenomic analysis, John Adams group)
												Possible potentiation with artemisinin (yeast screen by zone size, 80 compounds only, Jensen group)
												Possible mitochondrial (bc1) inhibitor, DHODH inhibitors, or folate pathway inhibitors (Gamo group)
												Negative target screens
												no Gwt1p-inhibitors found (Horii group and Lucet)
												no inhibitors of Pf CDPK1, Pf PK7, Pf PK6, Pf MAPK2, [25] Pf ProRS Prolyl-tRNA synthetase and Pf KRS Lysyl-tRNA Synthetase (new data) Crowther, Ojo, Nakazawa-Hewitt, Van Voorhis
												no potent inhibitors of PfCDPK1, PfPK6, PfCK2, PfGSK3, PfCLK1, Pfmap2, PfPK7, PfNek2, PfNek4, FIKK4.2, FIKK10.2, PfCK1, PfPK5 (I Lucet, A Wilks), Three compounds MMV665852/MMV665853 and MMV403679 have shown poor inhibition on PfGSK3, PfPK6 and PfPK5
												no inhibitors of PfENT-1 Equilibrative Nucleoside Transporter 1, Ref. [43].
												no delayed death phenotype inhibitors of asexual P. falciparum replication, Jadhav & Fidock groups.
[truncated: 248 more columns]
