# Supplementary material for: Open Source Drug Discovery with the Malaria Box Compound Collection for Neglected Diseases and Beyond
Source: PLoS Pathog. 2016 Jul 28;12(7):e1005763. doi: 10.1371/journal.ppat.1005763 (PMC4965013; doi:10.1371/journal.ppat.1005763)
Supplement: S3 Table — (XLSX) [file ppat.1005763.s004.xlsx]

## Sheet: S3 Table
S3 Table - Chemogenomics profile of MMV compounds. 2Log(Mutant/NF52) IC50 values are listed. The highlighted clone PB58 has a piggyBac insertion in the promoter region of the K13 gene linked to ART-R.
PB ID#	AM	AS	AL	MMV019066	MMV011259	MMV006278	MMV019110	MMV006427	MMV020439	MMV396672	MMV019871	MMV665874	MMV020549	MMV001246	MMV665915	MMV020500	MMV665878	MMV396797	MMV008138	MMV665916	MMV011099	MMV006087	MMV020492	MMV006455	MMV665876	MMV009063	MMV006429	MMV396703	MMV006937	MMV007116	MMV020548	MMV019258	MMV011256	MMV666693	MMV008956	MMV001038	MMV007839	MMV011567	MMV007907	MMV665805	MMV001255	MMV665940	MMV666061	MMV665789	MMV007571	MMV665906	MMV666116	MMV000634	MMV665979
1	-2.31473	-1.31833	-0.734563	-0.150401	-0.997117	0.264236	-0.512514	-0.734563	0.379621	-0.150401	-0.150401	-2.31473	-0.734563	0.766383	-0.150401	0.00144197	-0.150401	0.00144197	-1.73216	-2.31473	-1.31833	-0.512514	-3.30757	-3.30757	-3.30757	-0.150401	-0.512514	-0.320126	-1.73216	-0.512514	-2.31473	-1.73216	0.00144197	-0.320126	-0.997117	0.766383	0.138814	-0.512514	-3.30757	1.43349	-0.320126	-0.734563	0.138814	-0.512514	-0.150401	-1.73216	-0.320126	-3.30757	0.486457
2	-1.31833	-0.512514	-0.734563	-1.73216	1.20226	-0.320126	-9.96578	-2.31473	-9.96578	2.10467	0.678973	0.264236	1.48594	1.32251	-1.73216	2.51122	0.848798	2.00036	1.76596	1.96384	3.72258	0.379621	1.07108	-1.73216	1.48594	1.07108	0.138814	0.138814	0.585924	0.00144197	1.07108	-0.320126	3.36471	0.926759	-0.320126	3.91657	0.138814	-0.320126	3.48556	-0.734563	0.585924	-0.320126	0.00144197	0.138814	0.138814	0.379621	-1.31833	0.00144197	0.00144197
3	-0.997117	0.00144197	-0.997117	-0.734563	-1.73216	-0.997117	-2.31473	-2.31473	-1.73216	-1.31833	-0.320126	-2.31473	-0.512514	0.678973	0.00144197	-0.320126	-0.997117	-0.734563	-0.512514	-0.512514	0.379621	0.00144197	-0.512514	-2.31473	0.379621	-0.320126	-1.31833	-0.320126	0.678973	-0.150401	0.379621	0.766383	2.00036	0.00144197	-0.734563	0.138814	-0.320126	-0.997117	1.26364	-0.150401	-0.320126	-0.997117	-0.320126	-0.320126	-0.150401	-0.512514	-9.96578	0.00144197	0.678973
4	-1.31833	-1.31833	-1.31833	-0.150401	-0.320126	-0.320126	-0.512514	0.00144197	0.848798	-0.150401	0.379621	-2.31473	0.264236	0.766383	0.379621	-0.150401	0.138814	0.848798	-0.512514	-9.96578	-9.96578	-9.96578	-9.96578	-9.96578	-9.96578	-0.150401	-0.512514	-0.512514	0.678973	0.138814	0.766383	0.379621	1.58544	-0.997117	4.82787	8.12826	-3.30757	0.585924	0.379621	0.00144197	0.00144197	-3.30757	1.26364	-0.734563	-1.73216	-1.73216	-9.96578	-1.31833	0.678973
5	-1.73216	-0.734563	-1.73216	0.138814	0.00144197	0.379621	0.379621	0.264236	1.13816	0.264236	0.00144197	-1.31833	0.264236	1.00072	0.585924	-0.320126	0.486457	0.486457	0.138814	-9.96578	-9.96578	-9.96578	-9.96578	-9.96578	-9.96578	-0.150401	-0.734563	0.486457	1.20226	0.848798	0.848798	1.80777	3.21739	-9.96578	0.264236	0.138814	0.00144197	0.00144197	0.00144197	0.00144197	0.00144197	0.00144197	0.00144197	0.00144197	0.00144197	0.00144197	0.00144197	0.00144197	0.00144197
7	0.848798	0.264236	-0.320126	0.264236	1.07108	1.63273	-0.150401	2.03598	1.8484	1.07108	2.03598	0.264236	1.00072	1.67852	2.03598	0.00144197	1.07108	0.379621	0.138814	0.00144197	0.00144197	0.486457	0.678973	1.07108	0.00144197	0.00144197	0.00144197	0.00144197	0.138814	0.138814	0.138814	0.138814	0.138814	-1.73216	-1.31833	-0.734563	-1.73216	-1.31833	1.53655	0.379621	0.264236	-0.734563	0.00144197	0.138814	-2.31473	-1.73216	-2.31473	-2.31473	0.379621
8	-3.30757	-0.150401	-1.73216	0.00144197	0.264236	0.138814	0.138814	0.138814	0.264236	0.00144197	0.00144197	0.00144197	0.00144197	0.00144197	0.00144197	0.00144197	0.00144197	0.00144197	0.00144197	0.00144197	0.00144197	0.00144197	0.00144197	0.00144197	0.00144197	0.00144197	0.00144197	0.00144197	0.00144197	0.00144197	0.00144197	0.00144197	0.00144197	0.138814	-0.997117	3.48556	0.585924	-0.150401	0.678973	-3.30757	0.00144197	-1.73216	0.486457	0.379621	0.264236	-2.31473	-0.512514	0.138814	1.8484
9	1.00072	0.379621	0.138814	-1.31833	-0.997117	-0.734563	-1.31833	-1.73216	-0.320126	-1.31833	-0.150401	-2.31473	-0.734563	0.138814	-0.150401	-0.320126	-0.512514	-0.512514	-0.512514	-0.997117	-0.997117	0.00144197	-1.73216	-3.30757	-0.997117	-0.512514	-0.997117	-0.320126	0.00144197	0.138814	0.00144197	-1.31833	0.766383	0.00144197	0.00144197	0.00144197	0.00144197	0.00144197	0.00144197	0.00144197	0.00144197	0.00144197	0.00144197	0.00144197	0.00144197	0.00144197	0.00144197	0.00144197	0.00144197
10	-0.512514	0.486457	-0.150401	-0.734563	-1.73216	0.00144197	0.00144197	-0.997117	0.00144197	-0.320126	-0.150401	-9.96578	0.138814	0.926759	-0.320126	0.138814	-0.997117	-0.512514	-1.31833	-0.320126	-0.150401	0.00144197	-0.734563	-2.31473	-0.512514	-0.150401	-1.73216	-0.320126	0.379621	0.264236	0.264236	0.585924	1.43349	-0.512514	-0.734563	1.88792	0.138814	0.138814	1.43349	2.13783	0.264236	-0.320126	0.138814	0.138814	0.00144197	0.00144197	0.264236	-9.96578	1.37907
11	0.264236	-0.320126	-1.31833	-0.150401	0.379621	-0.320126	-0.734563	-2.31473	0.264236	0.138814	0.00144197	-0.734563	0.00144197	1.00072	0.486457	-0.512514	0.486457	0.486457	-0.734563	-1.31833	0.138814	0.00144197	-2.31473	-3.30757	-0.997117	-1.31833	-0.512514	-0.512514	0.00144197	0.264236	-0.512514	-0.320126	2.00036	0.00144197	0.00144197	0.00144197	0.00144197	0.00144197	0.00144197	0.00144197	0.00144197	0.00144197	0.00144197	0.00144197	0.00144197	0.00144197	0.00144197	0.00144197	0.00144197
12	-0.997117	-0.997117	-0.997117	-0.997117	-1.73216	-1.73216	-1.73216	-1.73216	-1.31833	-1.31833	-0.320126	-2.31473	-0.512514	0.379621	0.00144197	-0.150401	0.00144197	-0.512514	-0.320126	-0.734563	-0.150401	0.00144197	-0.997117	-2.31473	-0.512514	-0.320126	-0.512514	-0.320126	0.00144197	0.00144197	0.00144197	0.00144197	1.43349	0.00144197	0.00144197	0.00144197	0.00144197	0.00144197	0.00144197	0.00144197	0.00144197	0.00144197	0.00144197	0.00144197	0.00144197	0.00144197	0.00144197	0.00144197	0.00144197
13	-0.320126	0.585924	1.48594	-1.31833	0.585924	-0.734563	-0.734563	0.585924	0.678973	0.379621	1.43349	-0.320126	0.379621	0.766383	0.585924	2.88772	0.486457	0.486457	0.00144197	0.379621	1.7229	1.00072	-0.512514	-1.73216	1.26364	0.264236	-0.320126	0.766383	0.766383	0.379621	0.678973	1.07108	2.94505	0.138814	-0.512514	0.486457	-0.734563	0.678973	2.00036	0.264236	-0.320126	0.138814	0.00144197	0.379621	-0.150401	-0.734563	-0.320126	-0.150401	0.848798
14	-0.997117	-0.320126	2.32222	2.60905	3.05329	1.63273	-0.734563	0.678973	0.766383	0.678973	0.848798	0.678973	0.379621	1.20226	0.486457	0.379621	0.379621	0.678973	0.264236	0.848798	1.13816	1.43349	1.20226	-0.997117	0.766383	0.766383	0.678973	-0.320126	0.486457	0.264236	0.486457	0.585924	2.51122	-0.734563	-1.73216	-0.512514	-1.31833	-0.997117	0.379621	-1.31833	-0.320126	-0.320126	-0.997117	-0.734563	-0.512514	-1.73216	-1.31833	-0.734563	0.766383
15	0.138814	0.379621	0.678973	0.138814	0.00144197	-0.997117	-1.31833	0.00144197	0.379621	-0.320126	0.138814	0.486457	-0.320126	0.486457	0.264236	0.138814	0.264236	0.264236	0.00144197	0.585924	1.20226	1.00072	-0.320126	-1.73216	0.486457	0.00144197	0.138814	0.379621	0.678973	0.486457	0.379621	0.926759	2.5852	0.00144197	0.00144197	0.00144197	0.00144197	0.00144197	0.00144197	0.00144197	0.00144197	0.00144197	0.00144197	0.00144197	0.00144197	0.00144197	0.00144197	0.00144197	0.00144197
16	-0.512514	-0.320126	0.138814	-1.31833	-0.997117	-1.31833	-1.73216	-1.73216	-1.31833	-0.997117	0.00144197	-2.31473	-0.734563	0.00144197	-0.150401	0.138814	-0.512514	-0.320126	0.585924	0.00144197	-0.150401	0.766383	-0.734563	-2.31473	-0.150401	0.138814	0.848798	0.00144197	0.00144197	0.00144197	0.00144197	0.264236	1.20226	0.585924	-9.96578	-9.96578	-9.96578	-9.96578	1.20226	-0.320126	-0.734563	0.766383	0.00144197	-0.997117	-1.73216	-0.150401	-9.96578	3.17009	0.379621
17	-0.150401	0.678973	0.678973	-0.320126	-0.150401	1.20226	1.00072	1.07108	-0.320126	0.138814	0.00144197	0.00144197	0.00144197	0.00144197	0.00144197	0.00144197	0.00144197	0.00144197	0.00144197	0.00144197	0.00144197	0.00144197	0.00144197	0.00144197	0.00144197	0.00144197	0.00144197	0.00144197	0.00144197	0.00144197	0.00144197	0.00144197	0.00144197	-1.31833	-0.734563	7.1987	-0.734563	7.59396	0.585924	0.264236	0.00144197	-0.997117	-0.512514	-0.150401	-0.512514	-1.31833	-2.31473	-2.31473	-1.73216
19	0.00144197	-0.512514	-0.150401	-1.73216	-1.73216	-0.512514	-0.997117	0.00144197	-0.997117	-0.997117	-0.512514	-2.31473	-0.512514	0.00144197	0.00144197	0.00144197	-0.320126	-0.512514	-1.31833	-0.997117	-0.320126	-0.512514	-0.734563	-1.31833	-0.512514	0.00144197	-0.734563	-0.734563	-1.31833	-1.31833	-0.150401	-0.150401	1.00072	-1.31833	-0.997117	-0.150401	-0.997117	-0.734563	0.585924	-1.31833	-0.150401	-0.997117	-0.734563	-0.150401	-0.320126	-0.997117	-0.734563	-0.734563	0.766383
20	-0.997117	-0.320126	-0.512514	-0.150401	0.848798	0.264236	0.138814	-0.320126	0.264236	0.00144197	0.00144197	0.00144197	0.00144197	0.00144197	0.00144197	0.00144197	0.00144197	0.00144197	0.00144197	0.00144197	0.00144197	0.00144197	0.00144197	0.00144197	0.00144197	0.00144197	0.00144197	0.00144197	0.00144197	0.00144197	0.00144197	0.00144197	0.00144197	-2.31473	-0.997117	6.85051	-0.512514	-0.320126	1.8484	0.678973	-0.150401	-1.31833	-0.150401	-0.512514	-0.512514	-0.734563	-2.31473	-3.30757	1.26364
21	0.678973	0.379621	0.379621	-0.997117	-1.73216	0.379621	-0.320126	0.00144197	-0.320126	-0.997117	-0.512514	-2.31473	-0.320126	0.486457	0.00144197	0.264236	0.264236	0.00144197	-1.31833	-0.512514	-0.512514	-0.512514	0.678973	-1.73216	-0.734563	0.00144197	0.264236	-0.734563	-0.734563	-0.734563	0.264236	-0.150401	1.43349	-3.30757	-2.31473	-1.31833	-1.73216	-1.73216	-0.320126	-2.31473	-1.31833	-1.73216	-1.73216	-0.997117	-0.734563	-1.73216	-1.73216	-1.31833	-0.512514
22	1.7229	1.76596	0.678973	2.17025	0.00144197	1.32251	1.88792	1.63273	1.48594	0.585924	0.926759	1.00072	0.848798	0.379621	-0.997117	0.264236	0.486457	1.00072	-2.31473	0.585924	3.43309	4.47904	-0.734563	-2.31473	1.26364	-0.734563	1.96384	1.20226	-0.734563	-0.734563	-0.997117	-3.30757	1.7229	-1.73216	-0.997117	-0.320126	-0.997117	-1.31833	-0.734563	-3.30757	-0.512514	-1.31833	-0.734563	-0.320126	-0.512514	-0.997117	-0.997117	0.379621	1.00072
23	2.60905	1.00072	1.13816	0.926759	-0.320126	1.63273	0.678973	0.00144197	0.486457	0.379621	0.379621	-1.31833	0.264236	1.13816	0.486457	0.766383	0.585924	0.848798	0.00144197	1.20226	0.848798	1.58544	0.766383	-0.320126	0.264236	0.766383	-0.320126	-0.320126	0.486457	0.138814	0.486457	0.585924	2.00036	-0.997117	-1.73216	-0.320126	-0.734563	-0.734563	0.678973	-1.31833	-0.512514	-0.512514	-0.997117	-0.150401	-0.320126	-1.31833	-0.997117	-0.734563	0.138814
24	2.72268	2.29308	2.17025	-0.512514	1.20226	0.00144197	0.00144197	-0.150401	1.07108	0.00144197	0.00144197	0.00144197	0.00144197	0.00144197	0.00144197	0.00144197	0.00144197	0.00144197	0.00144197	0.00144197	0.00144197	0.00144197	0.00144197	0.00144197	0.00144197	0.00144197	0.00144197	0.00144197	0.00144197	0.00144197	0.00144197	0.00144197	0.00144197	-1.73216	-1.31833	5.13344	-1.31833	-0.512514	0.379621	-3.30757	-0.320126	-2.31473	-0.734563	-0.734563	-0.734563	-2.31473	-1.31833	1.32251	1.37907
26	1.63273	1.58544	1.07108	-2.31473	-1.73216	-1.31833	-2.31473	-0.734563	-1.73216	-1.73216	-0.512514	-9.96578	-0.512514	0.379621	-0.150401	-0.512514	-0.997117	-0.734563	-0.997117	-2.31473	-0.997117	-0.512514	-1.73216	-2.31473	-0.997117	-0.734563	-1.31833	-0.997117	-0.997117	-0.997117	0.138814	-0.512514	1.00072	-0.512514	-0.734563	0.264236	-0.997117	0.264236	1.43349	-1.31833	0.379621	0.264236	0.00144197	0.486457	0.138814	-0.320126	0.264236	-0.150401	1.80777
27	1.80777	1.92638	1.32251	-0.997117	-0.997117	-0.734563	-0.997117	-0.320126	-0.150401	-0.734563	-0.512514	-9.96578	-0.512514	0.486457	-0.320126	0.138814	-0.150401	-0.150401	-0.512514	-0.512514	-0.320126	-0.512514	-0.150401	-1.31833	-0.997117	0.138814	-0.734563	-0.997117	-0.150401	-0.320126	0.264236	-0.320126	1.00072	-1.73216	-1.31833	-0.997117	-1.73216	-1.31833	-0.150401	-1.73216	-0.734563	-0.997117	-0.997117	-0.512514	-0.512514	-0.997117	-1.31833	-0.997117	0.264236
29	-1.31833	-0.320126	0.00144197	-0.320126	0.00144197	-0.734563	-1.31833	-0.320126	-0.150401	-0.734563	0.486457	-1.31833	-0.997117	0.678973	0.00144197	-0.150401	0.379621	0.00144197	-0.734563	-1.73216	0.138814	0.00144197	-0.320126	-1.31833	0.138814	0.264236	-0.150401	-0.320126	-0.320126	-0.320126	0.379621	0.678973	1.43349	2.82802	0.264236	0.138814	1.26364	-0.997117	1.43349	-0.320126	1.37907	0.264236	-0.150401	1.88792	0.766383	0.486457	0.848798	0.678973	-0.997117
30	1.48594	0.848798	1.58544	-0.150401	-0.320126	-0.150401	0.138814	0.00144197	0.486457	-0.150401	0.678973	-2.31473	0.00144197	1.13816	0.264236	0.766383	0.585924	0.585924	-0.150401	0.00144197	0.379621	1.00072	-0.320126	-1.73216	0.486457	0.264236	-0.320126	0.379621	0.585924	0.138814	0.678973	0.926759	1.88792	-0.997117	-0.997117	0.00144197	-1.31833	-0.734563	0.264236	-1.31833	-0.150401	0.00144197	-0.320126	-0.150401	-0.150401	-0.997117	-0.512514	1.92638	3.68941
32	-1.31833	-1.31833	0.00144197	10.15	3.93555	5.72522	-0.150401	0.486457	0.264236	1.20226	-0.150401	5.32196	1.43349	2.20195	1.48594	3.51109	14.5438	1.37907	-0.734563	3.51109	4.39239	2.65558	1.07108	1.37907	1.32251	0.264236	-0.734563	-0.320126	-0.512514	0.138814	0.138814	-0.150401	1.20226	1.20226	-1.31833	0.138814	2.29308	-1.31833	0.138814	-0.734563	1.07108	0.00144197	1.58544	-1.73216	0.264236	0.00144197	1.58544	0.138814	1.00072
33	1.53655	0.585924	1.26364	0.585924	-0.320126	-0.150401	-0.320126	0.379621	0.379621	0.264236	0.766383	-2.31473	0.379621	1.00072	0.264236	0.486457	0.486457	0.585924	0.264236	0.848798	1.26364	1.20226	0.585924	-0.734563	0.585924	0.678973	0.138814	0.138814	0.585924	0.138814	0.678973	0.766383	2.51122	1.48594	-0.512514	-0.734563	-1.31833	-0.320126	1.00072	-0.734563	1.00072	-0.320126	-0.320126	-0.320126	-0.512514	-1.73216	-0.997117	-0.997117	0.264236
34	-0.512514	-0.512514	0.379621	-1.73216	0.379621	-0.997117	-0.997117	0.00144197	-0.150401	-2.31473	1.20226	-0.734563	0.766383	0.926759	0.264236	2.6783	-0.320126	0.264236	0.138814	-1.73216	1.58544	1.00072	-0.997117	-2.31473	1.00072	-0.320126	-0.512514	0.766383	0.138814	-0.512514	0.585924	1.13816	3.12118	-1.73216	-3.30757	0.00144197	-1.31833	-0.997117	0.486457	-3.30757	-0.150401	-0.734563	-0.734563	0.678973	-0.150401	-0.734563	-1.31833	-0.320126	1.8484
44	3.21739	5.08326	0.138814	0.766383	0.00144197	1.32251	-0.512514	1.8484	2.37879	0.379621	0.766383	2.37879	0.678973	1.32251	0.379621	0.766383	0.585924	2.32222	0.00144197	0.848798	0.585924	5.73609	0.379621	-0.997117	0.138814	0.00144197	-0.150401	0.379621	0.138814	-0.734563	1.43349	0.00144197	1.88792	-1.31833	-0.512514	0.138814	0.848798	0.264236	-0.512514	0.585924	-2.31473	0.848798	0.138814	-0.997117	1.13816	2.35078	-1.73216	1.26364	2.03598
46	4.07904	6.30014	0.486457	0.678973	0.00144197	0.486457	0.678973	0.264236	0.585924	0.486457	-0.320126	-2.31473	0.00144197	0.848798	0.379621	-0.150401	-0.997117	0.678973	-0.150401	-3.30757	3.76564	5.61474	1.26364	-0.512514	1.7229	-0.512514	-9.96578	0.138814	0.678973	1.20226	-2.31473	-1.73216	4.82278	-2.31473	-1.73216	-0.734563	-1.73216	-1.31833	-2.31473	-3.30757	-0.512514	-1.73216	-0.734563	-0.997117	-0.997117	-0.997117	-1.73216	0.00144197	0.379621
54	-0.512514	-0.150401	-0.512514	-1.73216	-1.73216	-1.31833	-1.73216	-0.150401	-1.31833	-0.997117	-0.734563	-9.96578	-0.512514	-0.150401	-0.320126	0.00144197	-0.512514	-0.150401	-0.997117	-1.73216	-0.512514	-0.512514	-0.997117	-2.31473	-0.734563	-0.320126	-0.997117	-0.734563	-0.997117	-1.73216	0.138814	-0.512514	0.766383	-2.31473	-1.73216	-0.734563	-1.31833	-1.31833	0.00144197	-1.73216	-0.512514	-1.31833	-0.734563	-0.320126	-0.512514	-1.31833	-0.734563	-0.734563	0.926759
55	0.264236	0.138814	0.926759	0.678973	0.379621	0.585924	0.678973	0.678973	0.678973	0.678973	0.138814	-2.31473	-0.320126	0.678973	0.379621	0.138814	-0.734563	0.848798	-0.150401	-3.30757	3.83804	5.54538	1.63273	-0.512514	1.92638	0.00144197	-9.96578	-0.150401	0.486457	1.20226	-2.31473	-1.73216	5.01351	-3.30757	-1.73216	0.00144197	-0.150401	-1.31833	-2.31473	-2.31473	-0.997117	-1.31833	-0.997117	-0.734563	-0.734563	-1.31833	-1.31833	0.00144197	0.585924
57	-0.997117	-1.31833	-0.997117	-1.31833	-1.73216	-0.997117	-0.734563	-0.734563	-0.512514	-0.734563	-0.997117	-9.96578	-1.31833	-0.150401	-0.320126	-0.512514	-1.31833	-0.320126	-0.734563	-0.734563	0.264236	0.379621	0.138814	-1.73216	-0.734563	-0.734563	-0.150401	-0.150401	0.379621	0.138814	0.264236	0.264236	1.20226	-2.31473	-1.73216	-0.734563	-1.73216	-1.31833	-1.73216	-3.30757	-0.512514	-1.31833	-0.734563	-0.512514	-0.734563	-0.997117	-1.73216	0.00144197	0.379621
58	-0.997117	-0.997117	-0.997117	-2.31473	-1.73216	-0.997117	-0.997117	-0.734563	-1.31833	-1.31833	-0.997117	-9.96578	-0.997117	-1.31833	-1.31833	-0.734563	-1.73216	-0.997117	-0.512514	-0.997117	-0.734563	2.10467	-0.997117	-3.30757	-1.31833	-0.512514	-1.73216	-0.997117	-0.734563	-0.512514	-0.150401	-0.320126	0.766383	-3.30757	-1.73216	-0.997117	-1.73216	-1.73216	-2.31473	-3.30757	-0.997117	-1.73216	-9.96578	-0.734563	-0.997117	-1.31833	-1.31833	0.00144197	0.379621
62	-0.997117	-0.320126	-0.734563	-0.512514	-0.997117	-0.734563	0.138814	-0.512514	-0.512514	-0.512514	-0.150401	-2.31473	-0.150401	0.926759	0.486457	0.379621	-0.734563	-0.320126	0.264236	-0.320126	0.264236	0.766383	-0.150401	-1.73216	0.138814	0.264236	-0.734563	-0.150401	0.379621	0.138814	0.379621	0.264236	1.58544	1.63273	0.585924	1.53655	1.63273	-0.320126	2.20195	1.26364	1.07108	0.848798	0.264236	0.00144197	0.678973	0.264236	0.00144197	0.926759	-0.150401
[truncated: 3 more columns]
