# Supplementary material for: Open Source Drug Discovery with the Malaria Box Compound Collection for Neglected Diseases and Beyond
Source: PLoS Pathog. 2016 Jul 28;12(7):e1005763. doi: 10.1371/journal.ppat.1005763 (PMC4965013; doi:10.1371/journal.ppat.1005763)
Supplement: S4 Table — (XLSX) [file ppat.1005763.s005.xlsx]

## Sheet: S4 Table
S4 Table: genes examined for chemogenomic approach
PB clone#	geneID	old ID	annotation	GO functional pathway
1	PF3D7_0811300	MAL8P1.104	CAF1 family ribonuclease	Membrane/Structural proteins, trafficking and signal transduction
2	PF3D7_1305500	PF13_0027	Protein phosphatase, putative	Biochemical pathways/protein metabolism/protein modification
3	PF3D7_0615900	PFF0770c	Conserved Plasmodium protein	Biochemical pathways/protein metabolism/protein modification
4	PF3D7_1122900	PF11_0240	Dynein heavy chain	Membrane/Structural proteins, trafficking and signal transduction
5	PF3D7_1141900	PF11_0431	inner membrane complex protein 1b, putative	Membrane/Structural proteins, trafficking and signal transduction
7	PF3D7_0211100	PFB0495w	Conserved Plasmodium protein	Membrane/Structural proteins, trafficking and signal transduction
8	PF3D7_0203000	PFB0145c	Kid domain containg protein	Biochemical pathways/protein metabolism/protein modification
9	PF3D7_0404600	PFD0225w	Conserved Plasmodium membrane protein	Conserved proteins with unknown function
11	PF3D7_0416500	PF10_0178	Conserved Plasmodium protein	Conserved proteins with unknown function
12	PF3D7_1018400	PFD0200c	conserved Plasmodium protein	Conserved proteins with unknown function
13	PF3D7_1360200	MAL13P1.299	Conserved protein	Conserved proteins with unknown function
14	PF3D7_0511500	PFE0570w	RNA pseudouridylate	Biochemical pathways/protein metabolism/protein modification
15	PF3D7_0611800	PFF0575c	Conserved Plasmodium protein	Conserved proteins with unknown function
16	PF3D7_0619900	PFF0970w	Splicing factor 3a subunit	Nucleic acid metabolism/Nucleic acid binding/Transcription
17	PF3D7_0521900	MAL5P1.219	conserved Plasmodium protein, unknown function	conserved Plasmodium protein, unknown function
19	PF3D7_1133700	PF11_0347	Conserved Plasmodium protein	Conserved proteins with unknown function
20	PF3D7_0808700	PF08_0106	Erythrocyte membrane protein 1, PfEMP1	Exported proteins
21	PF3D7_1136000	PF11_0371	Conserved Plasmodium protein	Conserved proteins with unknown function
22	PF3D7_0931000	PFI1505c	Elongation factor Tu family protein-related	Biochemical pathways/protein metabolism/protein modification
23	PF3D7_0830900	PF08_0001	Plasmodium exported protein	Conserved proteins with unknown function
24	PF3D7_1231800	PFL1530w	Asparagine-rich protein	Conserved proteins with unknown function
26	PF3D7_1444100	PF14_0419	Conserved Plasmodium protein	Biochemical pathways/protein metabolism/protein modification
29	PF3D7_1441800	PF14_0397	SNF7 family protein	Membrane/Structural proteins, trafficking and signal transduction
30	PF3D7_1345800	PF13_0243	Conserved Plasmodium protein	Conserved proteins with unknown function
32	PF3D7_0819800	MAL8P1.60	conserved Plasmodium protein	Conserved proteins with unknown function
33	PF3D7_1207800	PFL0390c	Conserved Plasmodium protein	Conserved proteins with unknown function
34	PF3D7_1143500	PF11_0448	Conserved Plasmodium protein	Conserved proteins with unknown function
44	PF3D7_1352500	PF13_0272	Thioredoxin-related protein	Biochemical pathways/protein metabolism/protein modification
46	PF3D7_1368800	MAL13P1.346	DNA repair endonuclease	Nucleic acid metabolism/Nucleic acid binding/Transcription
54	PF3D7_0902200	PFI0105c	Serine/Threonine protein kinase, FIKK family	Biochemical pathways/protein metabolism/protein modification
55	PF3D7_0727100	MAL7P1.149	Conserved Plasmodium protein	Conserved proteins with unknown function
57	PF3D7_1126100	PF11_0271	ThiF family protein	Biochemical pathways/protein metabolism/protein modification
58	PF3D7_1343700	PF13_0238	Kelch protein	Membrane/Structural proteins, trafficking and signal transduction
62	PF3D7_1302000	PF13_0076	Plasmodium exported protein	Conserved proteins with unknown function
